# Supplementary material for: Genome-Editing Products Line up for the Market: Will Europe Harvest the Benefits from Science and Innovation?
Source: Genes (Basel). 2024 Aug 1;15(8):1014. doi: 10.3390/genes15081014 (PMC11353485; doi:10.3390/genes15081014)
Supplement: Supplementary file 1 [file genes-15-01014-s001.zip]

Archive with 1 entries (1 files):
- genes-3120715-Table S1.xlsx
