# Supplementary material for: Genome-Editing Products Line up for the Market: Will Europe Harvest the Benefits from Science and Innovation?
Source: Genes (Basel). 2024 Aug 1;15(8):1014. doi: 10.3390/genes15081014 (PMC11353485; doi:10.3390/genes15081014)
Supplement: Supplementary file 1 [file genes-15-01014-s001.zip › genes-3120715-Table S1.xlsx]

## Sheet: Φύλλο1
Crop	Family	Plant species	Trait category	Specific trait	System	Target gene	Technique	Delivery	SDN type	Country	Continent	Doi
Fruits/ Trees	Actinidiaceae	Kiwi (Actinidia chinensis)	increased plant yield and growth	Transformation of a climbing woody perennial, developing axillary inflorescences after many years of juvenility, into a compact plant with rapid terminal flower and fruit development. ( Varkonyi-Gasic et al., 2022 )	CRISPR/Cas9	AcCEN4 and AcCEN	indels	Agrobacterium tumefaciens	SDN1	New Zealand	Oceania	https://doi.org/10.1111/pbi.13021
Fruits/ Trees	Actinidiaceae	Kiwi (Actinidia chinensis)	product color/flavour	Albino phenotype. ( Wang et al., 2018 )	CRISPR/Cas9	AcPDS	indels	Agrobacterium	SDN1	China	Asia (China)	https://doi.org/10.1111/pbi.12884
Fruits/ Trees	Actinidiaceae	Kiwi (Actinidia chinensis)	product color/flavour	Reduced citrate content. Citrate is a common primary metabolite which often characterizes fruit flavour. ( Fu et al., 2023 )	CRISPR/Cas9	AcNAC1 and CEN/CEN4	knockout	Agrobacterium tumefaciens	SDN1	China, USA, New Zealand	Collaboration	https://doi.org/10.1111/pbi.14070
Vegetables	Apiaceae	Carrot (Daucus carota)	product color/flavour	Color change of the taproot from orange to pink-orange and slightly higher content of α-carotene in the taproot. ( Li et al., 2022 )	CRISPR/Cas9	DcBCH1, DcBCH2	knockout	Agrobacterium tumefaciens	SDN1	China	Asia (China)	https://doi.org/10.1093/hr/uhac193
Vegetables	Apiaceae	Carrot (Daucus carota)	product color/flavour	Purple color. ( Xu et al., 2019 )	CRISPR/Cas9	DcPDS, DcMYB113-like	knockout	Agrobacterium tumefaciens	SDN1	China	Asia (China)	https://doi.org/10.1007/s12033-018-00150-6
Vegetables	Apiaceae	Carrot (Daucus carota)	product color/flavour	Color modification due to reduced anthocyanin accumulation. ( Klimek-Chodacka et al., 2018 )	CRISPR/Cas9	F3H	knockout	Agrobacterium	SDN1	Poland, USA	Collaboration	https://doi.org/10.1007/s00299-018-2252-2
Vegetables	Apiaceae	Carrot (Daucus carota)	product color/flavour	Pale purple phenotype due to dramatic decrease of anthocyanins content. ( Duan et al., 2023 )	CRISPR/Cas9	DcMYB11c	knockout	Agrobacterium tumefaciens	SDN1	China	Asia (China)	https://doi.org/10.1111/pce.14653
Industrial crops	Arecaceae	Oil Palm (Elaeis guineensis)	product color/flavour	Albino phenotype	CRISPR/Cas9	EgPDS, EgBRI1	insertions, deletions, substitutions	plasmids-biolistic particle bombardment	SDN1	Malaysia	Asia	https://doi.org/10.3389/fpls.2021.773656
Vegetables	Asparagaceae	Asparagus (Asparagus officinalis)	increased plant yield and growth	Dwarf phenotype to increase yield. ( Zhou et al., 2023 )	CRISPR/Cas9	IPA1	indels	Agrobacterium	SDN1	China	Asia (China)	https://doi.org/10.1093/hr/uhad096
others	Asteraceae	Chrysanthemum (Chrysanthemum morifolium)	industrial utilization	male and female sterility	TALEN	DMC1	knockout	Agrobacterium tumefaciens	SDN1	Japan, Russia	Collaboration	https://doi.org/10.1038/s41598-020-72356-1
Vegetables	Asteraceae	Lettuce (Lactuca sativa)	improved food/feed quality	Increased vitamin C content, increased oxidation stress tolerance and increased ascorbate content. ( Zhang et al., 2018 )	CRISPR/Cas9	LsGGP2	indels	Agrobacterium	SDN1	China	Asia (China)	https://doi.org/10.1038/nbt.4202
Vegetables	Asteraceae	Lettuce (Lactuca sativa)	increased plant yield and growth	High temperature germination. Large increases in the maximum temperature for seed germination to allow for the cultivation of the crop in production areas with higher temperature. ( Bertier et al., 2018 )	CRISPR/Cas9	NCED4	knockout	Agrobacterium tumefaciens	SDN1	USA	North America	https://doi.org/10.1534/g3.117.300396
Vegetables	Asteraceae	Lettuce (Lactuca sativa)	increased plant yield and growth	Enhanced photosynthesis and decreased leaf angles for improved plant architecture and high yields. ( An et al., 2022 )	CRISPR/Cas9	LsNRL4	knockout	Agrobacterium tumefaciens	SDN1	China	Asia (China)	https://doi.org/10.1111/pbi.13878
Vegetables	Asteraceae	Lettuce (Lactuca sativa)	increased plant yield and growth	Increased leaf yield of lettuce by delaying the onset of flowering. ( Choi et al., 2022 )	CRISPR/Cas9	LsSOC1	knockout	ribonucleoproteins (RNPs)-transformed	SDN1	South Korea	Asia	https://doi.org/10.1007/s00299-022-02875-w
Vegetables	Asteraceae	Lettuce (Lactuca sativa)	increased plant yield and growth	Delay in the appearance of flower buds and increased yield. ( Beracochea et al., 2023 )	CRISPR/Cas9	SPL13	knockout	-	SDN1	Argentina	Latin america	https://doi.org/10.1007/s00299-022-02952-0
Vegetables	Asteraceae	Lettuce (Lactuca sativa)	increased plant yield and growth	Butterhead plant architecture. ( Xie et al., 2023 )	CRISPR/Cas9	Lskipk	knockout	Agrobacterium tumefaciens	SDN1	China	Asia (China)	https://doi.org/10.1093/hr/uhad280
others	Asteraceae	Rubber Dandelion (Taraxacum kok-saghyz)	industrial utilization	Rubber biosynthesis	CRISPR/Cas9	1-FFT	knockout	Agrobacterium rhizogenes	SDN1	USA	North America	https://doi.org/10.1016/j.indcrop.2016.05.029
Industrial crops	Asteraceae	Sunflower (Helianthus annuus)	biotic stress tolerance	Plant parasitic resitance: Broomrape resistant plants	CRISPR/Cas9				SDN1	Turkey	Asia	https://fiver.ifvcns.rs/handle/123456789/4024
Industrial crops	Asteraceae	Sunflower (Helianthus annuus)	improved food/feed quality	Enhanced fatty acid composition: high oleic acid content	CRISPR/Cas9	FAD2-1	knockout	Agrobacterium tumefaciens	SDN1	Turkey	Asia	https://doi.org/10.31383/ga.vol6iss2ga09
Vegetables	Asteraceae	Witloof (Cichorium intybus)	product color/flavour	Albino phenotype	CRISPR/Cas9	CiPDS,CiGAS, CiGAO, and CiCOS	deletion, insertion, substitution	Agrobacterium	SDN1	Belgium	Europe	https://doi.org/10.3389/fgeed.2020.604876
Vegetables	Brassicaceae	Broccoli (Brassica oleracea var. italica)	improved food/feed quality	Glucoraphanin(GR)-enriched broccoli.	CRISPR/Cas9	MYB28	indels	PEG-protoplast	SDN1	South Korea	Asia	https://doi.org/10.1007/s11816-021-00732-y
Vegetables	Brassicaceae	Broccoli (Brassica oleracea var. italica)	improved food/feed quality	Glossy green phenotype and reduced cuticular wax load	CRISPR/Cas9	BoGL5	indels	Agrobacterium tumefaciens strain GV3101	SDN1	China	Asia (China)	https://doi.org/10.1016/j.scienta.2023.112136
Vegetables	Brassicaceae	Brown mustard (Brassica juncea)	improved food/feed quality	Removing the major allergen to tackle food allergies.	CRISPR/Cas9	Bra j I	indels	Agrobacterium tumefaciens	SDN1	Germany	Europe	https://doi.org/10.1111/tpj.15584
Vegetables	Brassicaceae	Brown mustard (Brassica juncea)	improved food/feed quality	Seeds low in glucosinolate content and other plant parts high in glucosinolate levels. Glucosinolates are anti-nutrients that can cause reduced performance and impairment of kidney and liver functions of livestock, they also play a role in plant defence.	CRISPR/Cas9	BjuGTR1-A1, BjuGTR1-B1, BjuGTR1-A2,BjuGTR1-B2,BjuGTR2-A1, BjuGTR2-B1,BjuGTR2-B2,BjuGTR2-A2, BjuGTR2-A3, and BjuGTR2-B3	insertions	Agrobacterium	SDN1	India	Asia	https://doi.org/10.1111/pbi.14121
Vegetables	Brassicaceae	Brown mustard (Brassica juncea)	increased plant yield and growth	Increased seed number per silique, which increases the mustard yield per plant.	CRISPR/Cas12	mc2	knockout	Agrobacterium	SDN1	China	Asia (China)	https://doi.org/10.1111/pbi.13664
Vegetables	Brassicaceae	Cabbage (Brassica oleracea)	biotic stress tolerance	Detection assay for brassica yellows virus (BrYV) detection. BrYV is an economically important virus threatening cruciferous species	CRISPR/Cas12	BrYV ORF5			SDN1	China	Asia (China)	https://doi.org/10.1094/PHYTO-06-23-0195-R
Vegetables	Brassicaceae	Cabbage (Brassica oleracea)	increased plant yield and growth	Dwarf phenotype	CRISPR/Cas9	BolC.GA4.a	knockout	Agrobacterium	SDN1	USA, UK	Collaboration	https://doi.org/10.1186/s13059-015-0826-7
Vegetables	Brassicaceae	Cabbage (Brassica oleracea)	industrial utilization	Albino phenotype, self-incompatibility and male sterility	CRISPR/Cas9	BoPDS, BoSRK, BoMS1	knockout	Agrobacterium tumefaciens	SDN1	China	Asia (China)	https://doi.org/10.1038/s41438-018-0107-1
Industrial crops	Brassicaceae	Camelina (Camelina sativa)	improved food/feed quality	Enhanced oil composition. Increased oleic acid content and significant decreases in the less desirable polyunsaturated fatty acids, linoleic acid (i.e. a decrease from ~16% to <4%) and linolenic acid (a decrease from ~35% to <10%). ( Jiang et al., 2016 )	CRISPR/Cas9	FAD2	knockout	Agrobacterium tumefaciens	SDN1	USA	North America	https://doi.org/10.1111/pbi.12663
Industrial crops	Brassicaceae	Camelina (Camelina sativa)	improved food/feed quality	Increased levels of oleic acid and alpha-linolenic acid. Camelina is a low-input oilseed crop. It is necessary to ameloriate fatty acid composition in oils to meet different application requirements. ( Ozseyhan et al., 2018 )	CRISPR/Cas9	FAE1	knockout	Agrobacterium tumefaciens	SDN1	USA	North America	https://doi.org/10.1016/j.plaphy.2017.11.021
Industrial crops	Brassicaceae	Camelina (Camelina sativa)	improved food/feed quality	Increased levels of oleic acid, decreased levels of fatty acids. ( Morineau et al., 2016 )	CRISPR/Cas9	CsFAD2 genes	indels	Agrobacterium	SDN1	France	Europe	https://doi.org/10.1111/pbi.12671
Industrial crops	Brassicaceae	Camelina (Camelina sativa)	improved food/feed quality	Lower oil content and altered fatty acid composition. Most commercially produced oil seeds synthesize only a relatively small range of fatty acids, offering limited functionality. ( Aznar-Moreno et al., 2017 )	CRISPR/Cas9	CsDGAT1 or CsPDAT1	indels	Agrobacterium tumefaciens	SDN1	USA	North America	https://doi.org/10.1093/pcp/pcx058
Industrial crops	Brassicaceae	Camelina (Camelina sativa)	improved food/feed quality	Reduced glucosinolate levels. Glucosinolates are anti-nutrients that can cause reduced performance and impairment of kidney and liver functions of livestock. ( Hölzl et al., 2022 )	CRISPR/Cas9	CsGTR1 and CsGTR2	knockout	Agrobacterium	SDN1	Germany	Europe	https://doi.org/10.1111/pbi.13936
Industrial crops	Brassicaceae	Camelina (Camelina sativa)	increased plant yield and growth	Early flowering. Certain mutants also showed following phenotypes: determinate flowering, shorter stature and/or basal branching. (Bellec et al., 2022)	CRISPR/Cas9	FLC, SVP, LHP1, TFL1 and ELF3	knockout	Agrobacterium	SDN1	France	Europe	https://doi.org/10.3390/agronomy12081873
Industrial crops	Brassicaceae	Camelina (Camelina sativa)	industrial utilization	Increased monounsaturated fatty acid contents (MUFAs). Due to their higher thermal-oxidative stability and viscosity relative to other common fatty acids, MUFAs are preferred for industrial uses, for example as biolubricants and biodiesel fuels. ( Lee et al., 2021 )	CRISPR/Cas9	FAD2	knockout	Agrobacterium tumefaciens	SDN1	South Korea	Asia	https://doi.org/10.3389/fpls.2021.702930
Industrial crops	Brassicaceae	Canola (Brassica napus)	herbicide tolerance		ODM ( Oligo-Directed Mutagenesis)	AHAS	deletion, insertion, substitution	PEG	ODM	USA	North America	https://doi.org/10.1007/978-1-4939-2556-8_5
Industrial crops	Brassicaceae	Canola (Brassica napus)	biotic stress tolerance	Fungal resistance: Enhanced resistance to the pathogen Sclerotinia sclerotiorum. (Sun et al., 2018)	CRISPR/Cas9	BnWRKY11 and BnWRKY70	knockout	Agrobacterium tumefaciens	SDN1	China	Asia (China)	https://doi.org/10.3390/ijms19092716
Industrial crops	Brassicaceae	Canola (Brassica napus)	biotic stress tolerance	Fungal resistance: contribute to Sclerotinia sclerotiorum resistance. (Zhang et al., 2022)	CRISPR/Cas9	BnaA03.MKK5-BnaA06.MPK3/BnaC03.MPK3 Module	knockout	Agrobacterium tumefaciens	SDN1	China	Asia (China)	https://doi.org/10.3390/plants11050609
Industrial crops	Brassicaceae	Canola (Brassica napus)	biotic stress tolerance	Oilseed rape mutant with non-abscising floral organs. Clerotinia stem rot (SSR), caused by Sclerotinia sclerotiorum is a detrimental fungal disease for oilseed rape. Petal infection is crucial to the prevalence of SSR in oilseed rape. Oilseed rape varieties with abscission-defective ﬂoral organs were predicted to be less susceptible to Sclerotinia infection and to have a longer ﬂowering period to…	CRISPR/Cas9	BnC06.IDA and BnA07.IDA	knockout	Agrobacterium	SDN1	China	Asia (China)	https://doi.org/10.1093/plphys/kiac364
Industrial crops	Brassicaceae	Canola (Brassica napus)	biotic stress tolerance	Fungal resistance: reduced susceptibility to Verticillium longisporum, a pathogen causing Verticillium stem striping. No fungicide treatments are currently available to control this disease. (Pröbsting et al., 2020)	CRISPR/Cas12	CRT1a	knockout	Agrobacterium tumefaciens	SDN1	Germany	Europe	https://doi.org/10.1111/pbi.13394
Industrial crops	Brassicaceae	Canola (Brassica napus)	biotic stress tolerance	Visual detection of brassica yellows virus (BrYV), an economically important virus on cruciferous species. This assay allows for convenient, portable, rapid, low-cost, highly sensitive and specific detection and has great potential for on-site monitoring of BrYV. ( Xu et al., 2023 )	CRISPR/Cas12	BrYV	detection		SDN1	China	Asia (China)	https://doi.org/10.1094/PHYTO-06-23-0195-R
Industrial crops	Brassicaceae	Canola (Brassica napus)	biotic stress tolerance	Resistance against a protist pathogen: stable resistance against clubroot disease. Clubroot disease is caused by the protist Plasmodiophora brassicae Woronin and can result in a 10-15% yield loss in Brassica species as well as related crops. (Hu et al., 2023)	CRISPR/Cas9	Rcr1	deletions	Agrobacterium tumefaciens	SDN1	Canada	North America	https://doi.org/10.1093/jxb/erad471
Industrial crops	Brassicaceae	Canola (Brassica napus)	biotic stress tolerance	Fungal resistance: Reduced susceptibility to Verticillium longisporum, fungal pathogen that causes stem striping in Brassica napus and leads to huge yield losses. (Ye et al., 2024)	CRISPR/Cas9	BnHva22c	knockout	Agrobacterium	SDN1	Germany	Europe	https://doi.org/10.1016/j.cj.2024.02.012
Industrial crops	Brassicaceae	Canola (Brassica napus)	abiotic stress tolerance	Enhanced drought tolerance ( Wu et al., 2020 )	CRISPR/Cas9	BnaA6.RGA	indels	Agrobacterium tumefaciens	SDN1	China	Asia (China)	https://doi.org/10.3389/fpls.2020.00577
Industrial crops	Brassicaceae	Canola (Brassica napus)	abiotic stress tolerance	Reduction in cadmium accumulation. Cadmium is a heavy metal, harmful for human health. ( Yao et al., 2022 )	CRISPR/Cas9	BnCUP1		Agrobacterium tumefaciens	SDN1	China	Asia (China)	https://doi.org/10.3390/cells11233888
Industrial crops	Brassicaceae	Canola (Brassica napus)	abiotic stress tolerance	Improved drought tolerance. ( Linghu et al., 2023 )	CRISPR/Cas9	BnPUB18 and BnPUB19	knockout	Agrobacterium tumefaciens	SDN1	China	Asia (China)	https://doi.org/10.1016/j.indcrop.2023.116875
Industrial crops	Brassicaceae	Canola (Brassica napus)	improved food/feed quality	Improved fatty acid content: increased content of oleic acid, reduced erucic acid levels and slightly decreased polyunsaturated fatty acids content. Fatty acid composition is important for human health and shelf life. (Shi et al., 2022)	CRISPR/Cas9	BnFAD2 and BnFAE1	knockout	Agrobacterium tumefaciens	SDN1	China	Asia (China)	https://doi.org/10.3390/genes13101681
Industrial crops	Brassicaceae	Canola (Brassica napus)	improved food/feed quality	Modified fatty acid profile: increased oleic acid, decreased linoleic and linolenic acid content. (Huang et al., 2020)	CRISPR/Cas9	BnaFAD2	deletion, insertion, substitution	Agrobacterium	SDN1	China	Asia (China)	https://doi.org/10.1007/s00122-020-03607-y
Industrial crops	Brassicaceae	Canola (Brassica napus)	improved food/feed quality	Yellow-seed production, a desirable trait with great potential for improving seed quality in Brassica crops. The formation of seed colour is due to the deposition of the oxidized form of a flavonoid, called proanthocyanidins (PA). Yellow seeds have a higher oil content. ( Zhai et al., 2019 )	CRISPR/Cas9	BnTT8	knockout	Agrobacterium tumefaciens	SDN1	China	Asia (China)	https://doi.org/10.1111/pbi.13281
Industrial crops	Brassicaceae	Canola (Brassica napus)	improved food/feed quality	Reduction of phytic acid (PA) in seeds. PA has adverse effects on essential mineral absorption and thus is considered as an anti-nutritive for monogastric animals. ( Sashidhar et al., 2020 )	CRISPR/Cas9	BnITPK	knockout	Agrobacterium tumefaciens	SDN1	Germany	Europe	https://doi.org/10.1111/pbi.13380
Industrial crops	Brassicaceae	Canola (Brassica napus)	improved food/feed quality	Altered lignin composition: decreased syringyl monolignol / guaiacylmonolignol (S/G) ratio. The monolignol ratio has been proposed to affect biomass recalcitrance and the resistance to plant disease. (Cao et al., 2021)	CRISPR/Cas9	BnF5H	knockout	Agrobacterium	SDN1	China, USA	Collaboration	https://doi.org/10.1111/pce.14208
Industrial crops	Brassicaceae	Canola (Brassica napus)	improved food/feed quality	Increasing seed oil content (SOC). ( Zhang et al., 2022 )	CRISPR/Cas9	BnLPAT2 and BnLPAT5	overexpression, knockdown, and knockout	Agrobacterium	SDN1	China	Asia (China)	https://doi.org/10.1186/s13068-022-02182-2
Industrial crops	Brassicaceae	Canola (Brassica napus)	improved food/feed quality	Improved fatty acid composition. The content and abundance of fatty acids play an important role in nutritional and processing applications of oilseeds. ( Okuzaki et al., 2018 )	CRISPR/Cas9	FAD2	deletion	Agrobacterium	SDN1	Japan	Asia	https://doi.org/10.1016/j.plaphy.2018.04.025
Industrial crops	Brassicaceae	Canola (Brassica napus)	improved food/feed quality	Decreases in palmitic acid, increased total C18 and reduced total saturated fatty acid contents. Reduced saturated fat content is connected to lowered cardiovascular disease rate. ( Gupta et al., 2012 )	ZFN	β-ketoacyl-ACP Synthase II (KASII)	?	Agrobacterium tumefaciens	SDN1	USA	North America	https://doi.org/10.1111/j.1467-7652.2012.00695.x
Industrial crops	Brassicaceae	Canola (Brassica napus)	improved food/feed quality	Reduced flavonoids and improved fatty acid composition with higher linoleic acid and linolenic acid, valuable for rapeseed germplasm and breeding. The genetic improvement has great significance in the economic value of rapeseeds. ( Xie et al., 2020 )	CRISPR/Cas9	BnTT2	knockout	Agrobacterium tumefaciens	SDN1	China, Australia	Collaboration	https://doi.org/10.1021/acs.jafc.0c01126
Industrial crops	Brassicaceae	Canola (Brassica napus)	improved food/feed quality	Low erucic acid (EA) content. Composition of fatty acids affects the edible and processing quality of vegetable oils. EA is potentially to cause health problems. ( Liu et al., 2022 )	CRISPR/Cas9	BnaFAE1	knockout	Agrobacterium tumefaciens	SDN1	China	Asia (China)	https://doi.org/10.3389/fpls.2022.848723
Industrial crops	Brassicaceae	Canola (Brassica napus)	improved food/feed quality	Improved seed oil content: increased levels of monounsaturated fatty acids and decreased levels of polyunsaturated fatty acids. (Wang et al., 2022)	CRISPR/Cas9	BnaCIPK9	deletion, insertion, substitution	Agrobacterium tumefaciens	SDN1	China, Canada	Collaboration	https://doi.org/10.1093/plphys/kiac569
Industrial crops	Brassicaceae	Canola (Brassica napus)	increased plant yield and growth	Increased shatter resistance to avoid seed loss during mechanical harvest. ( Braatz et al., 2017 )	CRISPR/Cas9	ALCATRAZ (ALC)	knockout	Agrobacterium tumefaciens	SDN1	Germany	Europe	https://doi.org/10.1104/pp.17.00426
Industrial crops	Brassicaceae	Canola (Brassica napus)	increased plant yield and growth	Increased seeds number per husk, higher seed weight. ( Yang et al., 2018 )	CRISPR/Cas9	CLAVATA3 (CLV3)	knockout	Agrobacterium tumefaciens	SDN1	China	Asia (China)	https://doi.org/10.1111/pbi.12872
Industrial crops	Brassicaceae	Canola (Brassica napus)	increased plant yield and growth	Confer shoot architectural changes for increased resource inputs to increase crop yield. ( Stanic et al., 2021 )	CRISPR/Cas9	BnD14	knockout	Gene editing: RNAi suppression construct driven by the 35SCaMV promoter	SDN1	Canada, India	Collaboration	https://doi.org/10.1111/pbi.13513
Industrial crops	Brassicaceae	Canola (Brassica napus)	increased plant yield and growth	Improve plant architecture to increase yield. Plant height and branch number are directly correlated with yield. ( Zheng et al., 2020 )	CRISPR/Cas9	BnaMAX1	knockout	Agrobacterium tumefaciens	SDN1	China, USA	Collaboration	https://doi.org/10.1111/pbi.13228
Industrial crops	Brassicaceae	Canola (Brassica napus)	increased plant yield and growth	Semi-dwarf phenotype and compact architecture to increase yield. Plant height and branch angle are the major architectural factors determining yield. ( Fan et al., 2021 )	CRISPR/Cas9	BnaA03.BP	knockout	Agrobacterium	SDN1	China, USA	Collaboration	https://doi.org/10.1111/pbi.13703
Industrial crops	Brassicaceae	Canola (Brassica napus)	increased plant yield and growth	Early-flowering varieties. The timing of flowering is an important event in the life cycle of flowering plants. ( Jiang et al., 2018 )	CRISPR/Cas9	BnaSDG8.A and BnaSDG8.C	knockout and knockdown	Agrobacterium tumefaciens	SDN1	China, France	Collaboration	https://doi.org/10.1111/tpj.13978
Industrial crops	Brassicaceae	Canola (Brassica napus)	increased plant yield and growth	Increased seed oil content (SOC). SOC is a major determinant of yield and quality. ( Karunarathna et al., 2020 )	CRISPR/Cas9	BnSFAR4 and BnSFAR5	knockout	Agrobacterium	SDN1	Germany, China	Collaboration	https://doi.org/10.1111/pbi.13381
Industrial crops	Brassicaceae	Canola (Brassica napus)	industrial utilization	Establishment of maternal haploid induction. Doubled haploid technology is used to obtain homozygous lines in a single generation. This technique significantly accelerates the crop breeding trajectory. ( Zhong et al., 2022 )	CRISPR/Cas9	BnDMP genes	indels	Agrobacterium tumefaciens	SDN1	China, The Netherlands	Collaboration	https://doi.org/10.1111/jipb.13244
Industrial crops	Brassicaceae	Canola (Brassica napus)	industrial utilization	Manipulation of flowering time to develop cultivars with desired maturity dates. Stabilization of flowering time and period supports efficient mechanised harvesting. ( Ahmar et al., 2021 )	CRISPR/Cas9	BnaSVP	knockout	Agrobacterium tumefaciens	SDN1	China	Asia (China)	https://doi.org/10.1016/j.cj.2021.03.023
Industrial crops	Brassicaceae	Canola (Brassica napus)	industrial utilization	Self-incompatibility to prevent inbreeding in hermaphrodite angiosperms via the rejection of self-pollen. ( Dou et al., 2021 )	CRISPR/Cas9	BnS6-SMI2	knockout		SDN1	China	Asia (China)	https://doi.org/10.1111/pbi.13577
Industrial crops	Brassicaceae	Canola (Brassica napus)	industrial utilization	Generating genic male sterility lines (GMS). GMS can promote heterosis in rapeseed. Compared with other approaches, GMS brings about nearly complete male sterility to a hybrid breeding program. ( Wang et al., 2023 )	CRISPR/Cas9	BnCYP704B1	knockout	Agrobacterium tumefaciens	SDN1	China	Asia (China)	https://doi.org/10.3390/plants12020365
Industrial crops	Brassicaceae	Canola (Brassica napus)	industrial utilization	Reversible complete male sterility. Very precise hormone mediated control of male fertility transition showed great potential for hybrid seed production in Brassica species crops. ( Cheng et al., 2023 )	CRISPR/Cas9	BnOPR3	insertion	Agrobacterium	SDN1	China	Asia (China)	https://doi.org/10.1093/hr/uhad218
Industrial crops	Brassicaceae	Canola (Brassica napus)	herbicide tolerance	Glyphosate ( Wang et al., 2021 )	CRISPR/Cas9	BnaC04EPSPS	substitutions, insertions	Agrobacterium tumefaciens		China	Asia (China)	https://doi.org/10.1093/jxb/erab167
Industrial crops	Brassicaceae	Canola (Brassica napus)	herbicide tolerance	Tribenuron methyl ( Wu et al., 2020 )	CRISPR/Cas9	BnALS	Substitutions	Agrobacterium tumefaciens	BE	China	Asia (China)	https://doi.org/10.1111/pbi.13368
Industrial crops	Brassicaceae	Canola (Brassica napus)	product color/flavour	Altered color of petals and leaves. ( Li et al., 2022 )	CRISPR/Cas9	BnaCRTISO	knockout	Agrobacterium tumefaciens	SDN1	China	Asia (China)	https://doi.org/10.3389/fpls.2022.801456
Industrial crops	Brassicaceae	Canola (Brassica napus)	product color/flavour	Yellow colored seed. ( Huang et al., 2023 )	CRISPR/Cas9	BnPAP2	knockout	Agrobacterium	SDN1	China	Asia (China)	https://doi.org/10.1016/j.jia.2023.05.001
Vegetables	Brassicaceae	Cauliflower (Brassica oleracea var. botrytis)	improved food/feed quality	High levels of beta-carotene accumulation	CRISPR/Cas9	Or	indels	Agrobacterium tumefaciens	SDN1	USA	North America	https://doi.org/10.1105/tpc.106.046417
Vegetables	Brassicaceae	Cauliflower (Brassica oleracea var. botrytis)	herbicide tolerance	Strong ALS-herbicide resistance	CRISPR/Cas9	ALS and CENH3	substitutions	Agrobacterium tumefaciens strain EHA105	SDN1	China	Asia (China)	https://doi.org/10.1016/j.hpj.2022.01.005
Vegetables	Brassicaceae	Chinese cabbage (Brassica rapa)	biotic stress tolerance	Viral resistance: increased resistance to turnip mosaic virus (TuMV). (Lee et al., 2023)	CRISPR/Cas9	eIF(iso)4E	indels	Agrobacterium	SDN1	USA	North America	https://doi.org/10.1093/hr/uhad078
Vegetables	Brassicaceae	Chinese cabbage (Brassica rapa)	abiotic stress tolerance	Regulated circadian clock: circadian clock measures and conveys day length information to control rhythmic hypocotyl growth in photoperiodic conditions, to achieve optimal fitness. Mutants showed longer hypocotyls, lower core circadian clock morning component mRNA and protein levels, and a shorter circadian rhythm. Exposure to high temperature due to global warming. (Kim et al., 2022)	CRISPR/Cas9	PRR) 1a and 1b	knockout	Agrobacterium tumefaciens	SDN1	South Korea	Asia	https://doi.org/10.3390/ijms23136963
Vegetables	Brassicaceae	Chinese cabbage (Brassica rapa)	increased plant yield and growth	Delayed bolting. ( Shin et al., 2022 )	CRISPR/Cas9	BrLEAFY	insertions	Agrobacterium	SDN1	South Korea	Asia	https://doi.org/10.3390/ijms24010541
Vegetables	Brassicaceae	Chinese cabbage (Brassica rapa)	increased plant yield and growth	Delayed bolting. ( Shin et al., 2022 )	CRISPR/Cas9	AGAMOUS-like	knockout	Agrobacterium tumefaciens	SDN1	South Korea	Asia	https://doi.org/10.3390/ijms232315009
Vegetables	Brassicaceae	Chinese cabbage (Brassica rapa)	increased plant yield and growth	Early bolting and flowering. ( Wang et al., 2023 )	CRISPR/Cas9	BraRGL1	knockout	Agrobacterium	SDN1	China	Asia (China)	https://doi.org/10.1093/hr/uhad119
Vegetables	Brassicaceae	Chinese cabbage (Brassica rapa)	industrial utilization	Early-flowering. ( Jeong et al., 2021 )	CRISPR/Cas9	FLC	knockout	Agrobacterium	SDN1	South Korea	Asia	https://doi.org/10.1007/s11816-019-00566-9
Vegetables	Brassicaceae	Chinese cabbage (Brassica rapa)	industrial utilization	Delayed flowering time. ( Hong et al., 2021 )	CRISPR/Cas9	BrVRN1	knockout	Agrobacterium	SDN1	South Korea	Asia	https://doi.org/10.3390/agriculture11121286
Vegetables	Brassicaceae	Chinese kale (Brassica oleracea)	improved food/feed quality	Enhanced levels of glucoraphanin	CRISPR/Cas9	BoaAOP2.1, BoaAOP2.2 and BoaAOP2.3		Agrobacterium	SDN1	China	Asia (China)	https://doi.org/10.1016/j.foodres.2023.112995
Vegetables	Brassicaceae	Chinese kale (Brassica oleracea)	product color/flavour	Yellow stems and leaves	CRISPR/Cas9	BoaCRTISO	insertions and replacements	Agrobacterium	SDN1	China	Asia (China)	https://doi.org/10.1038/s41438-020-00379-w
others	Brassicaceae	Ornamental kale (Brassica oleracea var. acephala)	product color/flavour	Altered ornamental quality: Increased sensitivity to low temperature, thus affecting leaf margin coloration	CRISPR/Cas9	BoPQL2	knockout	Agrobacterium	SDN1	China	Asia (China)	https://doi.org/10.1016/j.scienta.2023.112540
others	Brassicaceae	Pennycress (Thlaspi arvense)	improved food/feed quality	High-oleic acid content	CRISPR/Cas9	FAD2 and ROD1	knockout	Agrobacterium tumefaciens	SDN1	USA	North America	https://doi.org/10.3389/fpls.2021.652319
Vegetables	Caricaceae	Papaya (Carica papaya)	biotic stress tolerance	Poinsettia (Euphorbia pulcherrima)	CRISPR/Cas9	PpalEPIC8	deletions	Agrobacterium tumefaciens	SDN1	USA	North America	https://doi.org/10.1094/MPMI-06-17-0131-FI
Vegetables	Caricaceae	Papaya (Carica papaya)	biotic stress tolerance	Mutants were compromised in infectivity of Phytophthora palmivora, a destructive oomycete plant pathogen with a wide host range	CRISPR/Cas9	Ppal15kDaA and Ppal15kDaB	indels	Agrobacterium tumefaciens	SDN1	Thailand, USA, UK	Collaboration	https://doi.org/10.1038/s41598-020-59007-1
Fruits/ Trees	Caricaceae	Papaya (Carica papaya)	biotic stress tolerance	Fungal resistance: Reduced pathogenicity to the oomycete Phytophthora palmivora, a destructive pathogen that infects all parts of papaya plants. Increased papain sensitvity of in-vitro growth. Papaya fruits contain papain, a cysteine protease that mediates plant defense against pathogens and insects. (Gumtow et al., 2018)	CRISPR/Cas9	PpalEPIC8	deletions	Agrobacterium tumefaciens	SDN1	USA	North America	https://doi.org/10.1094/MPMI-06-17-0131-FI
Fruits/ Trees	Caricaceae	Papaya (Carica papaya)	biotic stress tolerance	Mutants were compromised in infectivity of Phytophthora palmivora, a destructive oomycete plant pathogen with a wide host range ( Pettongkhao et al., 2022 )	CRISPR/Cas9	Ppal15kDaA and Ppal15kDaB	indels	Agrobacterium tumefaciens	SDN1	Thailand, Hawaii, USA, UK	Collaboration	https://doi.org/10.1038/s41598-020-59007-1
Fruits/ Trees	Caricaceae	Papaya (Carica papaya)	product color/flavour	Albino phenotype. ( Brewer et al., 2022 )	CRISPR/Cas9	CpPDS	knockout	Agrobacterium tumefaciens	SDN1	USA	North America	https://doi.org/10.1080/14620316.2022.2038699
others	Convolvulaceae	Morning glory (Ipomoea nil)	product color/flavour	Color modification: yellow. Ipomoea nil exhibits a variety of flower colours, except yellow.	CRISPR/Cas9	InCCD4	knockout	Agrobacterium tumefaciens	SDN1	Japan	Asia	https://doi.org/10.1007/s11248-017-0051-0
Vegetables	Convolvulaceae	Sweet potato (Ipomoea batatas)	biotic stress tolerance	Viral resistance: Enhanced resistance to sweet potato virus disease (SPVD). SPVD is caused by the co-infection of sweet potato chlorotic stunt virus (SPCSV) and sweet potato feathery mottle virus. (Yu et al., 2021)	CRISPR/Cas13	SPCSV-RNase3, mGFP5	knockdown	Agrobacterium tumefaciens	SDN1	China	Asia (China)	https://doi.org/10.1111/mpp.13146
Vegetables	Convolvulaceae	Sweet potato (Ipomoea batatas)	improved food/feed quality	Improved starch quality. Reduced amylopectin and increased amylose percentage. ( Wang et al., 2019 )	CRISPR/Cas9	IbGBSSI, IbSBEII	knockout	Agrobacterium tumefaciens	SDN1	China, USA	Collaboration	https://doi.org/10.3390/ijms20194702
Vegetables	Cucurbitaceae	Cucumber (Cucumis sativus)	biotic stress tolerance	Powdery Mildew	CRISPR/Cas9	CsaMLO8	indels	Agrobacterium tumefaciens	SDN1	Israel	Asia	https://doi.org/10.1094/PHYTO-06-22-0193-FI
Vegetables	Cucurbitaceae	Cucumber (Cucumis sativus)	biotic stress tolerance	cucumber vein yellowing virus infection (Ipomovirus), to the potyviruses Zucchini yellow mosaic virus and Papaya ring spot mosaic virus.	CRISPR/Cas9	eIF4E	knockout	Agrobacterium tumefaciens	SDN1	Israel	Asia	https://doi.org/10.1111/mpp.12375
Vegetables	Cucurbitaceae	Cucumber (Cucumis sativus)	biotic stress tolerance	watermelon mosaic virus (WMV), papaya ringspot virus (PRSV), and zucchini yellow mosaic virus (ZYMV).	CRISPR/Cas9	elF4E	knockout	Agrobacterium tumefaciens	SDN1	Turkey	Asia	https://doi.org/10.3389/fpls.2023.1143813
Vegetables	Cucurbitaceae	Cucumber (Cucumis sativus)	biotic stress tolerance, abiotic stress tolerance	Fungal resistance, Pseudoperonospora cubernsis enhanced low temperature, salinity and water-deficit tolerance.	CRISPR/Cas9	CsSGR	knockout		SDN1	China, USA	Collaboration	https://doi.org/10.1111/jipb.13571
Vegetables	Cucurbitaceae	Cucumber (Cucumis sativus)	biotic stress tolerance	Fungal resistance, powdery mildew	CRISPR/Cas9	CsMLO8	knockout	Agrobacterium tumefaciens	SDN1	China, USA, The Netherlands	Collaboration	https://doi.org/10.1093/hr/uhad295
Vegetables	Cucurbitaceae	Cucumber (Cucumis sativus)	improved food/feed quality	Boosted cytokinin biosynthesis and elevated cucumber fruit wart formation. Warty fruit is an important quality trait that greatly affects market value and fruit appearance. Regulate cucumber fruit wart formation. Warty fruit in cucumber is an important quality trait that greatly affects fruit appearance.	CRISPR/Cas9	CsHEC2	knockout, overexpression	Agrobacterium tumefaciens	SDN1	China	Asia (China)	https://doi.org/10.1093/plphys/kiab377
Vegetables	Cucurbitaceae	Cucumber (Cucumis sativus)	improved food/feed quality	Nattokinase (NK) producing cucumber. NK is effective in the prevention and treatment of cardiovascular disease.	CRISPR/Cas9	Bt, NK	replace Bt gene with NK	Agrobacterium tumefaciens	SDN1	China	Asia (China)	https://doi.org/10.1556/066.2022.00231
Vegetables	Cucurbitaceae	Cucumber (Cucumis sativus)	increased plant yield and growth	Only female flowers. Allows earlier production of hybrids, higher yield, and more concentrated fruit set.	CRISPR/Cas9	CsWIP1	deletions	Agrobacterium tumefaciens	SDN1	China	Asia (China)	https://doi.org/10.1016/j.molp.2017.09.005
Vegetables	Cucurbitaceae	Cucumber (Cucumis sativus)	increased plant yield and growth	Increased spine density. The “numerous spines (ns)” cucumber varieties are popular in Europe and West Asia.	CRISPR/Cas9	Csa2G264590	knockout	Agrobacterium tumefaciens	SDN1	China	Asia (China)	https://doi.org/10.1111/tpj.15710
Fruits/ Trees	Cucurbitaceae	Melon (Cucumis melo)	product color/flavour	fully albino and chimeric albino plants	CRISPR/Cas9	CmPDS	knockout	Agrobacterium tumefaciens		Spain	Europe	https://doi.org/10.1038/s41598-019-53710-4
Fruits/ Trees	Cucurbitaceae	Melon (Cucumis melo)	storage performance	The fruit remains green and shows higher firmness as well as no early fermentation. This results in extended shelf-life which could reduce food loss and contribute to food security.	CRISPR/Cas9	CmACO1	knockout	Agrobacterium tumefaciens	SDN1	Japan	Asia	https://doi.org/10.3389/fgeed.2023.1176125
Fruits/ Trees	Cucurbitaceae	Watermelon (Citrullus lanatus)	product color/flavour	clear or mosaic albino phenotype	CRISPR/Cas9	ClPDS	knockout	Agrobacterium tumefaciens	SDN1	China	Asia (China)	https://doi.org/10.1007/s00299-016-2089-5
Fruits/ Trees	Cucurbitaceae	Watermelon (Citrullus lanatus)	biotic stress tolerance	Reduced aphid damage to improve crop resistance to aphids or other insects. Restrict aphid sucking on watermelon. ( Li et al., 2021 )	CRISPR/Cas9	VST1	knockout		SDN1	China	Asia (China)	https://doi.org/10.1007/s00299-021-02797-z
Fruits/ Trees	Cucurbitaceae	Watermelon (Citrullus lanatus)	biotic stress tolerance	Fungal resistance: Fusarium oxysporum f.sp. niveum (FON), one of the most devastaging diseases affecting watermelons. FON progresses along xylem vessels, causing the hollow and dried-out stems. (Zhang et al., 2020)	CRISPR/Cas9	Clpsk1	knockout	Agrobacterium tumefaciens	SDN1	China	Asia (China)	https://doi.org/10.1007/s00299-020-02516-0
Fruits/ Trees	Cucurbitaceae	Watermelon (Citrullus lanatus)	biotic stress tolerance	Sensitive and specific visual detection method for Acidovorax citrulli,	CRISPR/Cas12	conserved region of 16S-23S internal transcribed spacer (ITS) of A. citrulli	detection		SDN1	China	Asia (China)	https://doi.org/10.1128/spectrum.03846-23
Fruits/ Trees	Cucurbitaceae	Watermelon (Citrullus lanatus)	improved food/feed quality	Increased sucrose content. ( Ren et al., 2020 )	CRISPR/Cas9	ClVST1	knockout	Agrobacterium tumefaciens	SDN1	China, USA	Collaboration	https://doi.org/10.1111/nph.16659
Fruits/ Trees	Cucurbitaceae	Watermelon (Citrullus lanatus)	improved food/feed quality	Decreased seed size and promoted seed germination	CRISPR/Cas9	ClBG1	knockout	Agrobacterium tumefaciens	SDN1	China	Asia (China)	https://doi.org/10.1038/s41438-021-00506-1
Fruits/ Trees	Cucurbitaceae	Watermelon (Citrullus lanatus)	industrial utilization	Male sterility.	CRISPR/Cas9	ClATM1	deletions	Agrobacterium tumefaciens	SDN1	China	Asia (China)	https://doi.org/10.1038/s41438-021-00695-9
Fruits/ Trees	Cucurbitaceae	Watermelon (Citrullus lanatus)	industrial utilization	Gynoecious phenotype	CRISPR/Cas9	ClWIP1	indels	Agrobacterium tumefaciens	SDN1	China	Asia (China)	https://doi.org/10.1111/tpj.14537
Fruits/ Trees	Cucurbitaceae	Watermelon (Citrullus lanatus)	industrial utilization	Establishment of maternal haploid induction	CRISPR/Cas9	ClDMP4	indels	Agrobacterium tumefaciens	SDN1	China	Asia (China)	https://doi.org/10.1111/pbi.14045
Fruits/ Trees	Cucurbitaceae	Watermelon (Citrullus lanatus)	herbicide tolerance	Tribenuron	CRISPR/Cas9	ClALS	converting C to T in the codon of Pro190	Agrobacterium tumefaciens	SDN1	China	Asia (China)	https://doi.org/10.1007/s00299-018-2299-0
Fruits/ Trees	Cucurbitaceae	Watermelon (Citrullus lanatus)	product color/flavour	Albino phenotype	CRISPR/Cas9	ClPDS	indels	Agrobacterium tumefaciens	SDN1	China	Asia (China)	https://doi.org/10.1007/s00299-016-2089-5
Vegetables	Dioscoreaceae	Yam (Dioscorea rotunda)	product color/flavour	Albino phenotype	CRISPR/Cas9	PDS	indels	Agrobacterium tumefaciens	SDN1	Kenya, USA	Collaboration	https://doi.org/10.1111%2Fpbi.13515
Cereals	Euphorbiaceae	Cassava (Manihot esculenta)	biotic stress tolerance	Visualization of the early stages of Cassava bacterial blight (CBB) infection in vivo. CBB is caused by Xanthomonas axonopodis pv. Manihotis. ( Veley et al., 2021 )	CRISPR/Cas9	MeSWEET10a	insertion	Agrobacterium tumefaciens	SDN2	USA, Nigeria	Collaboration	https://doi.org/10.1093/g3journal/jkab028
Cereals	Euphorbiaceae	Cassava (Manihot esculenta)	biotic stress tolerance	Viral resistance: reduced cassava brown streak disease (CBSD) symptom severity and incidence. CBSD threatens cassava production in West Africa and is a major constraint on cassava production in East and Central Africa. (Gomez et al., 2019)	CRISPR/Cas9	eIF4E, nCBP-1 and nCBP-2	knockout	Agrobacterium	SDN1	USA	North America	https://doi.org/10.1111/pbi.12987
Cereals	Euphorbiaceae	Cassava (Manihot esculenta)	biotic stress tolerance	Rapid detection of Sclerotium rolfsii, the causal agent of stem and root rot disease. This technique is effective for identification of pathogens, with potential for on-site testing. ( Changtor et al., 2023 )	CRISPR/Cas12	S. rolfsii detection	Detection	-	SDN1	Thailand	Asia	https://doi.org/10.1016/j.cropro.2023.106340
Cereals	Euphorbiaceae	Cassava (Manihot esculenta)	improved food/feed quality	High-amylose content (up to 56% in apparent amylose content) and resistant starch (up to 35%). ( Luo et al., 2021 )	CRISPR/Cas9	SBE2	knockout	Agrobacterium tumefaciens	SDN1	China	Asia (China)	https://doi.org/10.1007/s11103-021-01215-y
Cereals	Euphorbiaceae	Cassava (Manihot esculenta)	improved food/feed quality	Attenuated toxic cyanogen production. Cassava produces toxic cyanogenic compounds and requires food processing for safe consumption. ( Gomez et al., 2021 )	CRISPR/Cas9	CYP79D1 and CYP79D2	knockout	Agrobacterium	SDN1	USA	North America	https://doi.org/10.3389/fpls.2022.1079254
Cereals	Euphorbiaceae	Cassava (Manihot esculenta)	improved food/feed quality	Reduce or eliminate amylose content in root starch. Amylose influences the physicochemical properties of starch during cooking and processing. ( Bull et al., 2018 )	CRISPR/Cas9	GBSS- and PTST1-	indels	Agrobacterium	SDN1	Switzerland	Europe	https://doi.org/10.1126/sciadv.aat6086
Cereals	Euphorbiaceae	Cassava (Manihot esculenta)	industrial utilization	Accelerate flowering, a rare event under glasshouse conditions. Modified starch. ( Bull et al., 2018 )	CRISPR/Cas9	GBSS- and PTST1-	indels	Agrobacterium	SDN3	Switzerland	Europe	https://doi.org/10.1126/sciadv.aat6086
Cereals	Euphorbiaceae	Cassava (Manihot esculenta)	herbicide tolerance	Herbicide tolerance: glyphosate (Hummel et al., 2017)	CRISPR/Cas				SDN3	USA	North America	?
Cereals	Euphorbiaceae	Cassava (Manihot esculenta)	storage performance	Extended root shelf-life, which decreases its wastage. ( Mukami et al., 2023 )	CRISPR/Cas9	feruloyl CoA 6′-hydroxylase genes	knockout	Agrobacterium	SDN1	Kenya	Africa	https://doi.org/10.1016/j.postharvbio.2023.112649
others	Euphorbiaceae	Poinsettia (Euphorbia pulcherrima)	product color/flavour	Colour shift	CRISPR/Cas9	F3′H	knockout	Agrobacterium tumefaciens	SDN1	Austria/Germany	Europe	https://doi.org/10.1007/s11240-021-02103-5
Legumes	Fabaceae	Pea (Pisum sativum)	product color/flavour	Improved aroma, flavour and fatty acid (FA) profiles of pea seeds.	CRISPR/Cas9	PsLOX2	knockout	Agrobacterium tumefaciens strain EHA105	SDN1	Canada, UK	Collaboration	https://doi.org/10.3389/fpls.2023.1246905
Legumes	Fabaceae	Pea (Pisum sativum)	product color/flavour	reduction of saponins	CRISPR/Cas9	PsBAS1	knockout	A. rhizogenes strain AR10	SDN1	Canada	North America	https://doi.org/10.1002/pld3.563
Legumes	Fabaceae	Peanut (Arachis hypogaea)	improved food/feed quality	Reduced content of saturated fatty acids: low palmitic and high oleic acid. Great potential for improving peanut oil quality for human health. (Tang et al., 2022)	CRISPR/Cas9	AhFatB	knockout	Agrobacterium tumefaciens	SDN1	China	Asia (China)	https://doi.org/10.1016/j.plantsci.2022.111247
Legumes	Fabaceae	Peanut (Arachis hypogaea)	improved food/feed quality	Improved fatty acid content: high oleic acid, decreased linoleic acid content. FA composition is important for human health and shelf life. (Wen et al., 2018)	TALEN	ahFAD2A and ahFAD2B	knockout	Agrobacterium rhizogenes	SDN1	China	Asia (China)	https://doi.org/10.1007/s11103-018-0731-z
Legumes	Fabaceae	Peanut (Arachis hypogaea)	herbicide tolerance	Herbicide-resistance (ALS-targeting). (Shi et al., 2023)		AhALS	substitutions	transform cali via microprojectile bombardment	BE	China	Asia (China)	https://doi.org/10.1111/pbi.14114
Legumes	Fabaceae	Soybean (Glycine max)	biotic stress tolerance	Fungal resistance: Increased resistance to Phytophthora sojae, a pathogen severely impairing soybean production. (Yu et al., 2021)	CRISPR/Cas9	GmDRR1	knockout	Agrobacterium tumefaciens	SDN1	China	Asia (China)	https://doi.org/10.1016/j.cj.2021.08.009
Legumes	Fabaceae	Soybean (Glycine max)	biotic stress tolerance	Resistance against leaf chewing insects: leaf-chewing insects cause yield loss and reduce seed quality in soybeans (Zhang et al., 2022)	CRISPR/Cas9	GmUGT	knockout	Agrobacterium tumefaciens	SDN1	China	Asia (China)	https://doi.org/10.3389/fpls.2022.802716
Legumes	Fabaceae	Soybean (Glycine max)	biotic stress tolerance	Resistance to Phytophthora sojae, which severely impairs soybean production. ( Yu et al., 2022 )	CRISPR/Cas9	GmDRR1	knockout	Agrobacterium tumefaciens	SDN1	China	Asia (China)	https://doi.org/10.1016/j.cj.2021.08.009
Legumes	Fabaceae	Soybean (Glycine max)	biotic stress tolerance	Oomycete resistance: increased resistance against soybean root rot disease caused by Phytophthora sojae. (Liu et al., 2023)	CRISPR/Cas9	GmTAP1	knockout	Agrobacterium tumefaciens	SDN1	China	Asia (China)	https://doi.org/10.1111/jipb.13476
Legumes	Fabaceae	Soybean (Glycine max)	biotic stress tolerance	Sensitive detection of two fungal pathogens (Diaporthe aspalathi and Diaporthe caulivora) that cause soybean stem canker. The method requires minimal equipment as well as training and shows potential for on-site screening. ( Sun et al., 2023 )	CRISPR/Cas12	detection of D. aspalathiand D. caulivora			SDN1	China	Asia (China)	https://doi.org/10.1002/ps.7847
Legumes	Fabaceae	Soybean (Glycine max)	biotic stress tolerance	Fungal resistance: Enhanced resistance to powdery mildew, a fungal disease causing great losses in soybean yield and seed quality. (Bui et al., 2023)	CRISPR/Cas9	GmMLO2, GmMLO10, GmMLO18, GmMLO19, GmMLO20, and GmMLO23	knockout	Agrobacterium tumefaciens	SDN1	Vietnam, USA	Collaboration	https://doi.org/10.1186/s12870-023-04549-5
Legumes	Fabaceae	Soybean (Glycine max)	biotic stress tolerance	Nematode resistance: resistance against soybean cyst nematode. Plant-parasitic nematode pests result in billions of dollars in realized annual losses worldwide. (Usovsky et al., 2023)	CRISPR/Cas9	GmSNAP02	knockout	Rhizobium rhizogenes	SDN1	USA	North America	https://doi.org/10.1038/s41467-023-43295-y
Legumes	Fabaceae	Soybean (Glycine max)	abiotic stress tolerance	Drought and salt tolerance. ( Curtin et al., 2018 )	CRISPR/Cas9/ TALEN	crispr:GmDrb2a and GmDrb2b, GmDcl3a, GmHen1a, talen:Dcl	insertions	Agrobacterium rhizogenes	SDN1	USA, Australia	Collaboration	https://doi.org/10.1111/pbi.12857
Legumes	Fabaceae	Soybean (Glycine max)	abiotic stress tolerance	Enhanced salinity stress tolerance. ( Wang et al., 2021 )	CRISPR/Cas9	GmAITR	indels	Agrobacterium tumefaciens	SDN1	China	Asia (China)	https://doi.org/10.3389/fpls.2021.779598
Legumes	Fabaceae	Soybean (Glycine max)	abiotic stress tolerance	Drought resistance. ( Zhang et al., 2022 )	CRISPR/Cas9	Gm_Hsps23-like gene	overexpression	Agrobacterium tumefaciens	SDN1	China	Asia (China)	https://doi.org/10.32604/phyton.2022.018853
Legumes	Fabaceae	Soybean (Glycine max)	improved food/feed quality	Reducing polyunsaturated fatty acids content and increased content of monounsaturated fatty acids. High levels of polyunsaturated fatty acids in natural soybean oil renders the oil susceptible to the development of unpalatable flavors and trans fatty acids. ( Fu et al., 2022 )	CRISPR/Cas9	GmFAD2-1A and/or GmFAD2-1B	knockout	Agrobacterium tumefaciens	SDN1	China	Asia (China)	https://doi.org/10.3390/agronomy12123218
Legumes	Fabaceae	Soybean (Glycine max)	improved food/feed quality	Reduced phytic acid content in soybean seeds. Monogastric animals are unable to digest phytic acid, making phytic acid phosphorous in animal waste one of the major causes of environmental phosphorus pollution. ( Song et al., 2022 )	CRISPR/Cas9	GmIPK1	knockout	Agrobacterium tumefaciens	SDN1	Korea	Asia	https://doi.org/10.3390/ijms231810583
Legumes	Fabaceae	Soybean (Glycine max)	improved food/feed quality	Improved seed protein content. ( Shen et al., 2022 )	CRISPR/Cas9	AIP2a or AIP2b	knockout	PEG	SDN1	USA	North America	https://doi.org/10.1093/jxb/erac376
Legumes	Fabaceae	Soybean (Glycine max)	improved food/feed quality	Enhanced soybean aroma and functional marker for improving soybean flavor. ( Qian et al., 2022 )	CRISPR/Cas9	GmBADH2	knockout		SDN1	China	Asia (China)	https://doi.org/10.3390/ijms23084116
Legumes	Fabaceae	Soybean (Glycine max)	improved food/feed quality	Altered protein composition due to mutations in seed storage proteins. Two major families of storage proteins, account for about 70% of total soy seed protein. Some major biochemical components influencing the quality of soy food products, for example tofu, are both the quantity and quality of storage proteins in soybean seeds. ( Li et al., 2019 )	CRISPR/Cas9	nine soybean storage protein genes	indels	Agrobacterium rhizogenes	SDN1	Canada, China	Collaboration	https://doi.org/10.1186/s13104-019-4207-2
Legumes	Fabaceae	Soybean (Glycine max)	improved food/feed quality	Generation of seed lipoxygenase-free soybean. Lipoxygenases are responsible for an unpleasant beany flavor by the oxidation of unsaturated fatty acids, restricting human consumption. ( Wang et al., 2020 )	CRISPR/Cas9	GmLox1, GmLox2, and GmLox3	knockout	Agrobacterium tumefaciens	SDN1	China	Asia (China)	https://doi.org/10.1016/j.cj.2019.08.008
Legumes	Fabaceae	Soybean (Glycine max)	improved food/feed quality	Increased soya bean isoflavone content and resistance to soya bean mosaic virus. Isoflavonoids play a critical role in plant-environment interactions and are beneficial to human health. ( Zhang et al., 2020 )	CRISPR/Cas9	GmF3H1, GmF3H2 and GmFNSII-1	knockout	Agrobacterium tumefaciens	SDN1	China	Asia (China)	https://doi.org/10.1111/pbi.13302
Legumes	Fabaceae	Soybean (Glycine max)	improved food/feed quality	High oleic, low linoleic and alpha-linolenic acid phenotype. High concentration of linoleic and alpha-linolenic acids causes oxidative instability. ( Do et al., 2019 )	CRISPR/Cas9	GmFAD2–1A and GmFAD2–1B	deletion, insertion, substitution	Agrobacterium tumefaciens	SDN1	USA, Vietnam	Collaboration	https://doi.org/10.1186/s12870-019-1906-8
Legumes	Fabaceae	Soybean (Glycine max)	improved food/feed quality	Reduced raffinose family oligosaccharide (RFO) levels in seeds. Human and other monogastric animals cannot digest major soluble carbohydrates, RFOs. ( Le et al., 2020 )	CRISPR/Cas9	GmGOLS1A and its homeolog GmGOLS1B	knockout	Agrobacterium tumefaciens	SDN1	Vietnam, USA, Germany	Collaboration	https://doi.org/10.3389/fpls.2020.612942
Legumes	Fabaceae	Soybean (Glycine max)	improved food/feed quality	High oleic acid, low linoleic content. ( al Amin et al., 2019 )	CRISPR/Cas9	FAD2–2	deletion, insertion, substitution		SDN1	China	Asia (China)	https://doi.org/10.1186/s12896-019-0501-2
Legumes	Fabaceae	Soybean (Glycine max)	improved food/feed quality	Low polyunsaturated fats content. Soybean oil is high in polyunsaturated fats and is often partially hydrogenated. The trans-fatty acids produced through hydrogenation pose a health threat. ( Haun et al., 2014 )	TALEN	FAD2-1A and FAD2-1B	knockout	A. rhizogenes	SDN1	USA	North America	https://doi.org/10.1111/pbi.12201
Legumes	Fabaceae	Soybean (Glycine max)	improved food/feed quality	High oleic and low linolenic oil to improve nutritional characteristics, increase shelf-life and frying stability. ( Demorest et al., 2016 )	TALEN	FAD3A	knockout	PEG	SDN1	USA	North America	https://doi.org/10.1186/s12870-016-0906-1
Legumes	Fabaceae	Soybean (Glycine max)	improved food/feed quality	Reduced amount of saturated fatty acids (FA) in soybean seeds for nutrititional improvement. FA are linked to cardiovascular diseases. ( Ma et al., 2021 )	CRISPR/Cas9	GmFATB1	knockout	Agrobacterium	SDN1	China, Australia	Collaboration	https://doi.org/10.3390/ijms22083877
Legumes	Fabaceae	Soybean (Glycine max)	improved food/feed quality	High levels of monounsaturated fatty acids (MUFAs) in soybean seed oil. High MUFA content in vegetable oils can lead to significant health benefits and improve the oxidative stability, which are essential for both food usage and biodiesel (and other renewable resource) synthesis. ( Li et al., 2023 )	CRISPR/Cas9	GmPDCTs	knockout	Agrobacterium tumefaciens	SDN1	China	Asia (China)	https://doi.org/10.1111/pbi.14060
Legumes	Fabaceae	Soybean (Glycine max)	improved food/feed quality	Reduced content of trypsin inhibitors, one of the most abundant anti-nutritional factors in soybean seeds. Reduction of trypsin inhibitors leads to improved. digestibility of soybean meal. ( Wang et al., 2023 )	CRISPR/Cas9	KTI1 and KTI3	knockout	Agrobacterium	SDN1	USA	North America	https://doi.org/10.3389/fpls.2023.1111680
Legumes	Fabaceae	Soybean (Glycine max)	improved food/feed quality	Reduced levels of phytic acid (PA). PA has adverse effects on essential mineral absorption and thus is considered as an anti-nutritive for monogastric animals. ( Krishnan et al., 2023 )	CRISPR/Cas9	GmIPK1	knockout	Agrobacterium tumefaciens	SDN1	India	Asia	https://doi.org/10.1007/s13562-023-00845-1
Legumes	Fabaceae	Soybean (Glycine max)	improved food/feed quality	Improved fatty acid content: high oleic acid, decreased linoleic acid content to improve nutritional characteristics, increase shelf-life and frying stability. (Zhang et al., 2023)	CRISPR/Cas9	GmFAD2-1B, GmFAD2-1A, GmFAD2-2B, GmFAD2-2C, and GmFAD2-2D	knockout	Agrobacterium tumefaciens	SDN1	China	Asia (China)	https://doi.org/10.3390/agronomy13071737
Legumes	Fabaceae	Soybean (Glycine max)	improved food/feed quality	Reduced content of anti-nutritional factors in soybean seeds, leading to improved digestibility. ( Figliano et al., 2023 )	CRISPR/Cas				SDN1	Portugal	Europe
Legumes	Fabaceae	Soybean (Glycine max)	improved food/feed quality	Decreased storage-proteins, which allows improved forein protein production in seed. ( Ha et al., 2023 )	CRISPR/Cas9	CG-1	indels		SDN1	Korea	Asia	https://doi.org/10.1007/s11816-023-00880-3
Legumes	Fabaceae	Soybean (Glycine max)	increased plant yield and growth	Improved high-density yield and drought/osmotic stress tolerance. ( Chen et al., 2020 )	CRISPR/Cas9	GmMYB14	deletions	Agrobacterium tumefaciens	SDN1	China, USA	Collaboration	https://doi.org/10.1111/pbi.13496
Legumes	Fabaceae	Soybean (Glycine max)	increased plant yield and growth	Regulate shade avoidance. Soybean displays the classic shade avoidance syndrome (SAS), which leads to yield reduction and lodging under density farming conditions. ( Lyu et al., 2020 )	CRISPR/Cas	GmCRY1s	knockout	Agrobacterium	SDN1	China	Asia (China)	https://doi.org/10.1016/j.molp.2020.11.016
Legumes	Fabaceae	Soybean (Glycine max)	increased plant yield and growth	Increasing the number of seeds per pod (NSPP), an important yield determinant. ( Cai et al., 2021 )	CRISPR/Cas9	GmJAGGED1	knockout		SDN1	China	Asia (China)	https://doi.org/10.1111/pbi.13673
Legumes	Fabaceae	Soybean (Glycine max)	increased plant yield and growth	Control flowering time, an important determinant for soybean yield and adaptation. ( Li et al., 2020 )	CRISPR/Cas9	LNK2	knockout	Agrobacterium tumefaciens	SDN1	China	Asia (China)	https://doi.org/10.1016/j.cj.2020.09.005
Legumes	Fabaceae	Soybean (Glycine max)	increased plant yield and growth	Late flowering. Photoperiod sensitivity limits geographical range of cultivation. ( Cai et al., 2017 )	CRISPR/Cas9	GmFT2a	knockout	Agrobacterium tumefaciens	SDN1	China	Asia (China)	https://doi.org/10.1111/pbi.12758
Legumes	Fabaceae	Soybean (Glycine max)	increased plant yield and growth	Enhanced photosynthesis and increases seed yield. ( Hu et al., 2022 )	CRISPR/Cas9	GmGA3ox1	knockout	Agrobacterium tumefaciens	SDN1	China	Asia (China)	https://doi.org/10.1111/nph.18153
Legumes	Fabaceae	Soybean (Glycine max)	increased plant yield and growth	Compact architecture with a smaller petiole angle than wild-type plants. ( Zhang et al., 2022 )	CRISPR/Cas9	GmPIN1	knockout	Agrobacterium tumefaciens	SDN1	China	Asia (China)	https://doi.org/10.1111/jipb.13269
Legumes	Fabaceae	Soybean (Glycine max)	increased plant yield and growth	Altered plant architecture to inrease yield: increased node number on the main stem and branch number. (Bao et al., 2019)	CRISPR/Cas9	GmSPL9	deletions	Agrobacterium tumefaciens	SDN1	China, Japan	Asia	https://doi.org/10.1186/s12870-019-1746-6
Legumes	Fabaceae	Soybean (Glycine max)	increased plant yield and growth	Increased nodule numbers. Soybean is a globally important crop for oil production and protein for human diet. ( Bai et al., 2019 )	CRISPR/Cas9	gmric1/gmric2	knockout	Agrobacterium tumefaciens	SDN1	China	Asia (China)	https://doi.org/10.1111/pbi.13239
Legumes	Fabaceae	Soybean (Glycine max)	increased plant yield and growth	Overexpression causes strongly promoted stem elongation, lower expression resulted in dwarf phenotype. ( Mu et al., 2022 )	CRISPR/Cas9	GmBIC	knockout	Agrobacterium tumefaciens	SDN1	China	Asia (China)	https://doi.org/10.3389/fpls.2022.803122
Legumes	Fabaceae	Soybean (Glycine max)	increased plant yield and growth	Enhanced performance of soybean under dense conditions. ( Ji et al., 2022 )	CRISPR/Cas9	GmCOP1b	knockout		SDN1	China	Asia (China)	https://doi.org/10.3390/ijms23105394
Legumes	Fabaceae	Soybean (Glycine max)	increased plant yield and growth	Promoting nodulation: up-regulation of expression levels of genes involved in nodulation. Nitrogen-fixing symbiotic nodules strongly up regulate yield. (Wang et al., 2022)	CRISPR/Cas				SDN1	China	Asia (China)
Legumes	Fabaceae	Soybean (Glycine max)	increased plant yield and growth	Improved pod shattering resistance. Pod shattering has been a negatively selected trait in soybean domestication and breeding as it can lead to devastating yield loss of soybean. ( Zhang et al., 2022 )	CRISPR/Cas9	PDH1	deletions	Agrobacterium	SDN1	China	Asia (China)	https://doi.org/10.1007/s42994-022-00071-8
Legumes	Fabaceae	Soybean (Glycine max)	increased plant yield and growth	Reduction of soybean plant height and shortening of the internodes. The height of the soybean plant is a key trait that significantly impacts the yield. ( Cheng et al., 2019 )	CRISPR/Cas9	GmLHY	deletions	Agrobacterium tumefaciens	SDN1	China	Asia (China)	https://doi.org/10.1186/s12870-019-2145-8
Legumes	Fabaceae	Soybean (Glycine max)	increased plant yield and growth	Control flowering time, an important determinant for soybean yield and adaptation. ( Wang et al., 2023 )	CRISPR/Cas9	TFL1	knockout	Agrobacterium tumefaciens	SDN1	China	Asia (China)	https://doi.org/10.1016/j.cj.2023.01.008
Legumes	Fabaceae	Soybean (Glycine max)	increased plant yield and growth	Altered plant architecture to increase yield: more compact plant architecture. (Kong et al., 2023)	CRISPR/Cas9	GmVPS8a	knockout	Agrobacterium tumefaciens	SDN1	China	Asia (China)	https://doi.org/10.1016/j.plantsci.2023.111677
Legumes	Fabaceae	Soybean (Glycine max)	increased plant yield and growth	Shorter flowering time and increased yield. ( Cheng et al., 2023 )	CRISPR/Cas9	EIL3, EIL4, and EIN2L	knockout	Agrobacterium tumefaciens	SDN1	China	Asia (China)	https://doi.org/10.1186/s12870-023-04543-x
Legumes	Fabaceae	Soybean (Glycine max)	increased plant yield and growth	Shortened flowering time and maturity, determining their favourable latitudinal zone for cultivation. ( Gao et al., 2024 )	CRISPR/Cas12a	E1 and E1Lb	deletions, substitutions	Agrobacterium tumefaciens	SDN1	China	Asia (China)	https://doi.org/10.1111/pbi.14335
Legumes	Fabaceae	Soybean (Glycine max)	increased plant yield and growth	Bigger seeds and increased yield. ( Xie et al., 2024 )	CRISPR/Cas12SF01	miR396	knockout	Agrobacterium tumefaciens	SDN1	China	Asia (China)	https://doi.org/10.1111/jipb.13660
Legumes	Fabaceae	Soybean (Glycine max)	industrial utilization	Generation of male sterility lines. Heterosis, the breeding result in which heterozygous hybrid progeny are superior to both homozygous parents, depends on the selection and application of male-sterile lines (MSL). Using MSL can reduce the production cost of hybrid seeds and improve its quality. ( Chen et al., 2021 )	CRISPR/Cas9	AMS	knockout	Agrobacterium tumefaciens	SDN1	China	Asia (China)	https://doi.org/10.1016/j.cj.2021.05.003
Legumes	Fabaceae	Soybean (Glycine max)	industrial utilization	Control photoperiodic flowering to allow adaptation of cultivars. Flowering time is a critical characteristic to determine the geographic distribution and regional adaptability of soybean. ( Wang et al., 2020 )	CRISPR/Cas9	GmPRR37	knockout	Agrobacterium tumefaciens	SDN1	China	Asia (China)	https://doi.org/10.1111/pbi.13346
Legumes	Fabaceae	Soybean (Glycine max)	industrial utilization	Confer male and female sterility to prevent the risk of trasgene flow from transgenic plants to their wild relatives. ( Wu et al., 2024 )	CRISPR/Cas				SDN1	China	Asia (China)
Legumes	Fabaceae	Soybean (Glycine max)	herbicide tolerance	Chlorsulfuron ( Li et al., 2015 )	CRISPR/Cas9	DD20 and DD43	indels	particle bombardment	SDN2	USA	North America	https://doi.org/10.1104/pp.15.00783
Legumes	Fabaceae	Soybean (Glycine max)	herbicide tolerance	Herbicide tolerance: resistance to AHAS-inhibiting herbicides. (Wei et al., 2023)		GmAHAS3 and GmAHAS4	base substitutions	Agrobacterium tumefaciens	BE	China	Asia (China)	https://doi.org/10.3390/biology12050741
Legumes	Fabaceae	Soybean (Glycine max)	product color/flavour	Brown seed-coat color. ( Jia et al., 2020 )	CRISPR/Cas9	GmDCL2a and GmDCL2b	knockout	Agrobacterium tumefaciens	SDN1	China, USA	Collaboration	https://doi.org/10.1105/tpc.20.00562
others	Lamiaceae	Sage (Salvia miltiorrhiza)	improved food/feed quality	Promoted phenolic acid biosynthesis	CRISPR/Cas9	bZIP2	knockout	Agrobacterium tumefaciens GV3101	SDN1	China, USA	Collaboration	https://doi.org/10.1016/j.indcrop.2021.113560
others	Lamiaceae	Sweet Basil (Ocimum basilicum L.)	biotic stress tolerance	Oomycete resistance: significantly reduced susceptibility to downy mildew disease (DM). DM is caused by Peronospora belbahrii, a worldwide threat to the basil industry.	CRISPR/Cas9	ObHSK	indels	Agrobacterium tumefaciens	SDN1	USA	North America	https://doi.org/10.3389/fgeed.2021.629769
others	Lamiaceae	Sweet Basil (Ocimum basilicum L.)	biotic stress tolerance	Enhanced resistance to downy mildew pathogen.	CRISPR/Cas9	ObDMR6	knockout	Agrobacterium tumefaciens	SDN1	USA	North America	https://doi.org/10.1371/journal.pone.0253245
others	Lamiaceae	Sweet Basil (Ocimum basilicum L.)	biotic stress tolerance	Oomycete resistance: resistance against downly mildew disease (DM). DM is caused by Peronospora belbahrii, a worldwide threat to the basil industry.	CRISPR/Cas9	ObDMR6	knockout	Agrobacterium tumefaciens	SDN1	Italy	Europe	https://doi.org/10.3390/plants12132395
others	Lamiaceae	Sweet Basil (Ocimum basilicum L.)	biotic stress tolerance	Oomycete resistance: resistance against downly mildew disease (DM). DM is caused by Peronospora belbahrii, a worldwide threat to the basil industry. (Laura et al., 2023)	CRISPR/Cas9	ObDMR6	indels, knockout	Agrobacterium tumefaciens	SDN1	Italy	Europe	https://doi.org/10.3390/plants12132395
Industrial crops	Linaceae	Flax (Linum usitatissimum)	herbicide tolerance	Herbicide tolerance: glyphosate	CRISPR/Cas9	EPSPS	indels	PED mediated transformation	SDN1	USA	North America	https://doi.org/10.1104/pp.15.01696
others	Linderniaceae	Torenia (Torenia fournieri)	product color/flavour	Flower color modification due to reduced anthocyanin content	CRISPR/Cas9	F3H	base substitutions and insertions/deletions	Agrobacterium tumefaciens strain EHA101, electroporation	SDN1	Japan	Asia	https://doi.org/10.1186/s12870-018-1539-3
Industrial crops	Malvaceae	Cotton (Gossypium hirsutum)	biotic stress tolerance	Fungal resistance: higher resistance to Verticillium dahliae infestation. Cotton verticillium wilt/cotton cancer, is a destructive disease, leading to 250-310 million USD economic losses each year in China. (Zhang et al., 2018)	CRISPR/Cas9	Gh14-3-3d	indels	Agrobacterium	SDN1	China	Asia (China)	https://doi.org/10.3389/fpls.2018.00842
Industrial crops	Malvaceae	Cotton (Gossypium hirsutum)	biotic stress tolerance	Viral resistance: reduced cotton leaf curl viral (CLCuV) load with asymptomatic plants. <br /> CLCuV causes a very devastating and prevalent disease. It causes huge losses to textile and other industries. (Shakoor et al., 2023)	CRISPR/Cas9	CLCuV betasatellite	knockout	Agrobacterium tumefaciens	SDN1	Pakistan, Germany	Collaboration	https://doi.org/10.1007/s00425-023-04233-w
Industrial crops	Malvaceae	Cotton (Gossypium hirsutum)	improved food/feed quality	High-oleic acid content. Oleic acid has better oxidative stability than linoleic acid due to its monounsaturated nature. High levels of linoleic acid reduces the oxidative stability of cottonseed oil, which can cause rancidity, a short shelf life and production of detrimental trans-fatty acids. ( Chen et al., 2020 )	CRISPR/Cas9	GhFAD2	knockout	Agrobacterium	SDN1	China	Asia (China)	https://doi.org/10.1111/pbi.13507
Industrial crops	Malvaceae	Cotton (Gossypium hirsutum)	increased plant yield and growth	Improved root growth under high and low nitrogen conditions. ( Wang et al., 2017 )	CRISPR/Cas9	GhARG	knockout	Agrobacterium tumefaciens	SDN1	China	Asia (China)	https://doi.org/10.1007/s11427-017-9031-y
Industrial crops	Malvaceae	Cotton (Gossypium hirsutum)	increased plant yield and growth	Altered branch and petiole angles. ( Kangben et al., 2023 )	CRISPR/Cas9	TAC1	knockout	Agrobacterium	SDN1	USA	North America	https://doi.org/10.3389/fpls.2023.1320638
Industrial crops	Malvaceae	Cotton (Gossypium hirsutum)	industrial utilization	Guidance for creating male-sterile lines to facilitate hybrid cotton production. Exploit heterosis for improvement of cotton. ( Ma et al., 2022 )	CRISPR/Cas9	CYP703A2			SDN1	China	Asia (China)	https://doi.org/10.1111/jipb.13340
Industrial crops	Malvaceae	Cotton (Gossypium hirsutum)	herbicide tolerance	Glyphosate & hppd inhibitor herbicides, for example tembotrione ( D'Halluin et al., 2013 )	CRISPR/Cas9	hppd, epsps	insertion	Agrobacterium	SDN1	Belgium	Europe	https://doi.org/10.1111/pbi.12085
Industrial crops	Malvaceae	Cotton (Gossypium hirsutum)	product color/flavour	Crop modification: albino phenotype. (Wang et al., 2017)	CRISPR/Cas9	DsRed2, GhCLA1	knockout	Agrobacterium	SDN1	China, USA	Collaboration	https://doi.org/10.1111/pbi.12755
Fruits/ Trees	Musaceae	Banana (Musa spp.)	biotic stress tolerance	Bacterial resistance: Enhanced resistance to Xanthomonas campestris pv. musacearum, causing Bananas Xanthomonas wilt (BXW). Overall economic losses caused by Xanthomonas campestris were estimated at 2-8 billion USD over a decade. (Tripathi et al., 2021)	CRISPR/Cas9	DMR6	knockout	Agrobacterium	SDN1	Kenya	Africa	https://doi.org/10.1111/pbi.13614
Fruits/ Trees	Musaceae	Banana (Musa spp.)	biotic stress tolerance	Viral resistance: increased control on viral pathogen Banana streak virus (BSV). The BSV integrates in the banana host genome as endogenous BSV (eBSV). When banana plants are stressed, the eBSV produces infectious viral particles and thus the plant develops disease symptoms. (Tripathi et al., 2019)	CRISPR/Cas9	eBSV	knockout	Agrobacterium	SDN1	Kenya, USA	Collaboration	https://doi.org/10.1038/s42003-019-0288-7
Fruits/ Trees	Musaceae	Banana (Musa spp.)	biotic stress tolerance	Bacterial resistance: resistance against banana Xanthomonas wilt (BXW) disease, caused by Xanthomonas campestris pv. musacearum. BXW forms a great threat to banana cultivation in East and Central Africa. (Ntui et al., 2023)	CRISPR/Cas9	MusaENODL3	knockout	Agrobacterium	SDN1	Kenya	Africa	https://doi.org/10.1111/pbi.14248
Fruits/ Trees	Musaceae	Banana (Musa spp.)	improved food/feed quality	Generation of beta-carotene-enriched banana fruits. Carotenoids, the source of pro vitamin A, are an essential component of dietary antioxidants. Low intakes and poor bioavailability of provitamine A from the vegetarian diet are considered the main reasons for the widespread prevalence of Vitamine A deficiency. ( Kaur et al., 2020 )	CRISPR/Cas9	LCYε	indels	Agrobacterium tumefaciens	SDN1	India	Asia	https://doi.org/10.1016/j.ymben.2020.01.008
Fruits/ Trees	Musaceae	Banana (Musa spp.)	increased plant yield and growth	Semi-dwarf phenotype. High varieties are challenged by weak lodging and damages caused by storms, dwarf varieties are suitable for mechanized plant maintenance and fruit harvesting. ( Shao et al., 2020 )	CRISPR/Cas9	MaGA20ox2	indels	Agrobacterium	SDN1	China, USA	Collaboration	https://doi.org/10.1111/pbi.13216
Fruits/ Trees	Musaceae	Banana (Musa spp.)	product color/flavour	Albinism and dwarfing. ( Naim et al., 2018 )	CRISPR/Cas9	PDS	indels	Agrobacterium	SDN1	Australia	Oceania	https://doi.org/10.1007/s11248-018-0083-0
Fruits/ Trees	Musaceae	Banana (Musa spp.)	product color/flavour	Albino phenotype. ( Kaur et al., 2017 )	CRISPR/Cas9	PDS	indels	Agrobacterium tumefaciens strain EHA105	SDN1	India	Asia	https://doi.org/10.1007/s10142-017-0577-5
Fruits/ Trees	Musaceae	Banana (Musa spp.)	storage performance	Increased shelf-life. Banana fruit has a high economic importance but will ripen and decay in one week after exogenous ethylene induction. Fast ripening limits its storage, transportation and marketing. ( Hu et al., 2021 )	CRISPR/Cas9	MaACO1	indels	embryogenic cell suspension (ECS)	SDN1	China	Asia (China)	https://doi.org/10.1111/pbi.13534
others	Papaveraceae	Opium poppy (Papaver somniferum)	industrial utilization	Manipulation of the biosynthesis of bioactive compound alkaloids	CRISPR/Cas9	4′OMT2	knockout	A. tumefaciens	SDN1	Turkey	Asia	https://doi.org/10.1038/srep30910
Cereals	Poaceae	African rice (Oryza glaberrima)	biotic stress tolerance	Visual detection of maize chlorotic mottle virus (MCMV), one of the important quarantine pathogens in China. This novel method is specific, rapid, sensitive and does not require special instruments and technical expertise. ( Duan et al., 2022 )	CRISPR/Cas12		detection of the MCMV CP gene		SDN1	China, Egypt	Collaboration	https://doi.org/10.1186/s42483-022-00128-y
Cereals	Poaceae	African rice (Oryza glaberrima)	biotic stress tolerance	Confered resistance to ear rot caused by Fusarium verticillioides. ( Liu et al., 2022 )	CRISPR/Cas9	ZmFER1	indels		SDN1	China	Asia (China)	https://doi.org/10.1111/pbi.13914
Cereals	Poaceae	Barley (Hordeum vulgare)	biotic stress tolerance	Fungal resistance: increased resistance to southern leaf blight (SLB), caused by the necrotrophic fungal pathogen Cochliobolus heterostrophus (anamorph Bipolaris maydis). SLB is a major foliar disease which causes significant yield losses in maize worldwide. (Chen et al., 2023)	CRISPR/Cas9	ChSK1	indels		SDN1	China, USA	Collaboration	https://doi.org/10.1111/nph.18781
Cereals	Poaceae	Barley (Hordeum vulgare)	biotic stress tolerance	Fungal resistance: decreased susceptibility to Ustilago maydis, causing smut. The pathogen causes galls on all aerial parts of the plant, impacting crop yield and quality. (Pathi et al., 2020)	CRISPR/Cas9	LOX3	knockout	Agrobacterium	SDN1	Germany	Europe	https://doi.org/10.3389/fpls.2020.543895
Cereals	Poaceae	Barley (Hordeum vulgare)	biotic stress tolerance	Visual detection of Fusarium temperatum, the causal agent of maize stalk rot disease which reduces grain yield and threatens food safety and quality. This simple detection platform allows high-throughput testing with potential for applications in field detection. ( Li et al., 2023 )	CRISPR/Cas12		detection of F. temperatum		SDN1	China	Asia (China)	https://doi.org/10.1016/j.lwt.2023.115190
Cereals	Poaceae	Barley (Hordeum vulgare)	biotic stress tolerance	Detection of Fumonisin B1 (FB1), a common mycotoxin found in agricultural products. FB1 is highly toxic, which can cause oxidative stress response and has been listed as a class 2B carcinogen. The method wx is highly specific and sensitive for FB1, has a rather simple, convenient and fast workflow. ( Qiao et al., 2023 )	CRISPR/Cas12		FB1 detection		SDN1	China	Asia (China)	https://doi.org/10.1016/j.jfca.2023.105615
Cereals	Poaceae	Barley (Hordeum vulgare)	biotic stress tolerance	Rapid detection of toxigenic Fusarium verticillioides, a phytopathogenic fungus that causes Fusarium ear and stalk rot and poses a threat to maize yields. This accurate and portable detection equipment has great potential for detection of the pathogen, even in areas lacking proper lab equipment. ( Liang et al., 2023 )	CRISPR/Cas12	FUM1	detection of F. verticillioides		SDN1	China, Belgium	Collaboration	https://doi.org/10.1016/j.foodcont.2023.110172
Cereals	Poaceae	Barley (Hordeum vulgare)	biotic stress tolerance	Viral resistance: Increased resistance to a potyvirus sugarcane mosaic virus, which causes dwarf mosaic disease in maize, sugarcane and sorghum. (Xie et al., 2024)	CRISPR/Cas9	ZmPDRP1	knockout	Agrobacterium tumefaciens	SDN1	China	Asia (China)	https://doi.org/10.1111/pbi.14304
Cereals	Poaceae	Barley (Hordeum vulgare)	abiotic stress tolerance	Drought tolerance. ( Njuguna et al., 2018 )	CRISPR/Cas9	ZmPARP1 and ZmPARP2	knockout	Agrobacterium tumefaciens	SDN1	Belgium, Kenya	Collaboration	https://openjournals.ugent.be/af/article/id/60959/
Cereals	Poaceae	Barley (Hordeum vulgare)	abiotic stress tolerance	Improved drought tolerance and larger grain yield under drought stress. ( Feng et al., 2022 )	CRISPR/Cas9	ZmLBD5	knockout	Agrobacterium	SDN1	China	Asia (China)	https://doi.org/10.1111/tpj.16015
Cereals	Poaceae	Barley (Hordeum vulgare)	abiotic stress tolerance	Lower water loss rate under drought conditions. ( Wang et al., 2024 )	CRISPR/Cas9	ZmHDT103	knockout		SDN1	China	Asia (China)	https://doi.org/10.3390/agronomy14010134
Cereals	Poaceae	Barley (Hordeum vulgare)	improved food/feed quality	Sweeter kernels due to the accumulation of sugar rather than starch and waxy with an altered amylose/amylopectin ratio. ( Dong et al., 2019 )	CRISPR/Cas9	SH2 and WX	indels	Agrobacterium	SDN1	China	Asia (China)	https://doi.org/10.1111/pbi.13144
Cereals	Poaceae	Barley (Hordeum vulgare)	improved food/feed quality	Modified composition: accumulation of fivefold more starch than WT leaves, and more sucrose as well. Architectural changes (Bezrutczyk et al., 2018)	CRISPR/Cas9	SWEET13 paralogues (a, b, c)	knockout	Agrobacterium tumefaciens	SDN1	Germany, USA	Collaboration	https://doi.org/10.1111/nph.15021
Cereals	Poaceae	Barley (Hordeum vulgare)	improved food/feed quality	Aromatic maize. ( Wang et al., 2021 )	CRISPR/Cas9	ZmBADH2a and ZmBADH2b	knockout	Agrobacterium tumefaciens	SDN1	China	Asia (China)	https://doi.org/10.1111/jipb.13105
Cereals	Poaceae	Barley (Hordeum vulgare)	improved food/feed quality	Reduced phytic acid (PA) synthesis in seeds, PA is an anti-nutritional compound. ( Liang et al., 2013 )	CRISPR/Cas				SDN1	China	Asia (China)
Cereals	Poaceae	Barley (Hordeum vulgare)	improved food/feed quality	Waxy phenotype, abolition of amylose. ( Qi et al., 2018 )	CRISPR/Cas9	ZmWx1	knockout	Agrobacterium tumefaciens	SDN1	China	Asia (China)	https://doi.org/10.1016/j.cj.2018.02.005
Cereals	Poaceae	Barley (Hordeum vulgare)	improved food/feed quality	Glossy phenotype. Reduced epicuticular wax in leaves. ( Char et al., 2015 )	TALEN	glossy2	deletions	Agrobacterium tumefaciens	SDN1	USA	North America	https://doi.org/10.1111/pbi.12344
Cereals	Poaceae	Barley (Hordeum vulgare)	improved food/feed quality	Reduced phytic acid (PA) synthesis in seeds, PA is an anti-nutritional compound. ( Liang et al., 2013 )	TALEN	ZmPDS, ZmIPK1A, ZmIPK, ZmMRP4	deletions	Agrobacterium tumefaciens	SDN1	China	Asia (China)	https://doi.org/10.1016/j.jgg.2013.12.001
Cereals	Poaceae	Barley (Hordeum vulgare)	improved food/feed quality	Alteration of the inositol phosphate profile in developing seeds. ( Shukla et al., 2009 )	ZFN	IPK1	insertion		SDN3, SDN1	USA	North America	https://doi.org/10.1038/nature07992
Cereals	Poaceae	Barley (Hordeum vulgare)	improved food/feed quality	Conversion of a normal maize hybrid into a waxy version, a specialty that produces mainly amylopectin starch with special food or industrial values and thus has high economic value. ( Qi et al., 2020 )	CRISPR/Cas9	ZmWx	knockout	not mentioned	SDN1	China	Asia (China)	https://doi.org/10.1016/j.cj.2020.01.006
Cereals	Poaceae	Foxtail (Setaria viridis)	improved food/feed quality	Increased lysine content with recovered kernel hardness. Lysine is considered of great nutritional importance in animal feeds and human foods. ( Hurst et al., 2023 )	CRISPR/Cas9	19 kDa subclass of the alpha-zein gene family	knockout	Agrobacterium tumefaciens	SDN1	USA	North America	https://doi.org/10.1111/pbi.14237
Cereals	Poaceae	Maize (Zea mays)	increased plant yield and growth	Increased grain yield under field drought stress conditions and no yield loss under well-watered conditions. ( Shi et al., 2017 )	CRISPR/Cas9	ARGOS8	promoter insertion	particle bombardment	SDN1	USA	North America	https://doi.org/10.1111/pbi.12603
Cereals	Poaceae	Maize (Zea mays)	increased plant yield and growth	Early flowering under long day conditions of higher latitudes to spread production of maize over a broad range of latitudes rapidly. ( Huang et al., 2018 )	CRISPR/Cas9	ZmCCT9	knockout		SDN1	USA	North America	https://doi.org/10.1073/pnas.1718058115
Cereals	Poaceae	Maize (Zea mays)	increased plant yield and growth	Haploid induction to accelerate breeding in crop plants. ( Kelliher et al., 2017 )	TALEN	MTL	deletions	Agrobacterium tumefaciens	SDN1	USA	North America	https://doi.org/10.1038/nature20827
Cereals	Poaceae	Maize (Zea mays)	increased plant yield and growth	Enhancing grain-yield-related traits by increases in meristem size ( Liu et al., 2021 )	CRISPR/Cas9	CLE	indels	Agrobacterium	SDN1	USA	North America	https://doi.org/10.1038/s41477-021-00858-5
Cereals	Poaceae	Maize (Zea mays)	increased plant yield and growth	Improved field performance: higher yield, producing on average 5.5 bushels per acre more. Waxy corn. (Gao et al., 2020)	CRISPR/Cas9	waxy	deletions	bombardment	SDN1	USA	North America	https://doi.org/10.1038/s41587-020-0444-0
Cereals	Poaceae	Maize (Zea mays)	increased plant yield and growth	Increased plant yield due to architectural changes. Leaf inclination: maize plants with upright leaves can be planted at higher densities without shading. (Brekke et al., 2011)	CRISPR/Cas				SDN1	USA	North America	https://doi.org/10.2135/cropsci2010.09.0563
Cereals	Poaceae	Maize (Zea mays)	increased plant yield and growth	Increased bending strength. Stalk lodging, which is generally determined by stalk strength, results in considerable yield loss and has become a primary threat to maize yield under high-density planting. ( Zhang et al., 2020 )	CRISPR/Cas9	stiff1	knockout	Agrobacterium tumefaciens	SDN1	USA	North America	https://doi.org/10.1105/tpc.19.00486
Cereals	Poaceae	Maize (Zea mays)	increased plant yield and growth	Increased density by early-flowering phenotype under long-day conditions. ( Li et al., 2020 )	CRISPR/Cas9	ZmPHYC1 and ZmPHYC2	knockout	Agrobacterium tumefaciens	SDN1	China	Asia (China)	https://doi.org/10.1111/pbi.13429
Cereals	Poaceae	Maize (Zea mays)	increased plant yield and growth	Semi-dwarf phenotype with increased lodging resistance. ( Zhang et al., 2020 )	CRISPR/Cas9	GA20ox3	indels	Agrobacterium tumefaciens	SDN1	China	Asia (China)	https://doi.org/10.3389/fpls.2020.01048
Cereals	Poaceae	Maize (Zea mays)	increased plant yield and growth	Increased tassel branch number (TBN), one of the important agronomic traits that contribute to the efficiency of seed production. ( Guan et al., 2022 )	CRISPR/Cas9	ZmPAT7	knockout	Agrobacterium tumefaciens	SDN1	China	Asia (China)	https://doi.org/10.3390/ijms23052586
Cereals	Poaceae	Maize (Zea mays)	increased plant yield and growth	Increased water use efficiency, a promising approach for achieving sustainable crop production in changing climate scenarios. ( Blankenagel et al., 2022 )	CRISPR/Cas9	ZmAbh4	knockout	Agrobacterium	SDN1	Germany	Europe	https://doi.org/10.1093/plcell/koac200
Cereals	Poaceae	Maize (Zea mays)	increased plant yield and growth	Improves complex traits such as yield and drought tolerance. ( Lorenzo et al., 2022 )	CRISPR/Cas9	48 genes	knockout	Agrobacterium tumefaciens	SDN1	Belgium	Europe	https://doi.org/10.1093/plcell/koad001
Cereals	Poaceae	Maize (Zea mays)	increased plant yield and growth	Increased total kernel number or kernel weight. ( Kelliher et al., 2019 )	CRISPR/Cas9				SDN1	USA, The Netherlands	Collaboration	https://doi.org/10.1038/s41587-019-0038-x
Cereals	Poaceae	Maize (Zea mays)	increased plant yield and growth	Enlarged grain phenotype. ( Wang et al., 2023 )	CRISPR/Cas9	ZmMYB74	knockout	Agrobacterium tumefaciens	SDN1	China	Asia (China)	https://doi.org/10.1093/plphys/kiad455
Cereals	Poaceae	Maize (Zea mays)	industrial utilization	Generating male sterility lines (MLS). Using MLS in hybrid seed production for monoclinous crops reduces costs and ensures high purity of the varieties because it does not produce pollen and has exserted stigmas. ( Fang et al., 2022 )	CRISPR/Cas9	ZmMs13	knockout	Agrobacterium	SDN1	China	Asia (China)	https://doi.org/10.1016/j.jare.2022.09.006
Cereals	Poaceae	Maize (Zea mays)	industrial utilization	Generating male sterility lines (MLS). Using MLS in hybrid seed production for monoclinous crops reduces costs and ensures high purity of the varieties because it does not produce pollen and has exserted stigmas. ( Niu et al., 2022 )	CRISPR/Cas9	ZmMS39	knockout	Agrobacterium tumefaciens		China	Asia (China)	https://doi.org/10.1016/j.cj.2022.08.012
Cereals	Poaceae	Maize (Zea mays)	industrial utilization	Enhanced haploid induction. Double haploid breeding based on in vivo haploid induction has been extensively used in maize breeding. The production of haploids depends on haploid inducers. ( Zhong et al., 2019 )	CRISPR/Cas9	ZmDMP			SDN1	China	Asia (China)	https://doi.org/10.1038/s41477-019-0443-7
Cereals	Poaceae	Maize (Zea mays)	industrial utilization	Haploid induction. ( Li et al., 2021 )	CRISPR/Cas9	ZmPLD3	knockout	Agrobacterium	SDN1	China	Asia (China)	https://doi.org/10.1038/s41477-021-01037-2
Cereals	Poaceae	Maize (Zea mays)	industrial utilization	Generation of male sterile (MS) lines. MS is a useful tool to harness hybrid vigor for hybrid seed production. ( Chen et al., 2018 )	CRISPR/Cas9	MS8	knockout	Agrobacterium tumefasiens	SDN1	China	Asia (China)	https://doi.org/10.3389/fpls.2018.01180
Cereals	Poaceae	Maize (Zea mays)	industrial utilization	Generating male sterility lines (MLS). Using MLS in hybrid seed production for monoclinous crops reduces costs and ensures high purity of the varieties because it does not produce pollen and has exserted stigmas. ( Svitashev et al., 2015 )	CRISPR/Cas9	LIG1, Ms26 and Ms45,ALS,ALS1 and ALS2)	insertions/deletions	biolistic transformation	SDN1	USA	North America	https://doi.org/10.1104/pp.15.00793
Cereals	Poaceae	Maize (Zea mays)	industrial utilization	Generating male sterility lines (MLS). Using MLS in hybrid seed production for monoclinous crops reduces costs and ensures high purity of the varieties because it does not produce pollen and has exserted stigmas. ( Xie et al., 2018 )	CRISPR/Cas9	ZmMs33	knockout	Agrobacterium	SDN1	China	Asia (China)	https://doi.org/10.1007/s00122-018-3083-9
Cereals	Poaceae	Maize (Zea mays)	industrial utilization	Generating male sterility lines (MLS). Using MLS in hybrid seed production for monoclinous crops reduces costs and ensures high purity of the varieties because it does not produce pollen and has exserted stigmas. ( Li et al., 2017 )	CRISPR/Cas9	ZmTMS5	knockout	particle bombardment	SDN1	China	Asia (China)	https://doi.org/10.1016/j.jgg.2017.02.002
Cereals	Poaceae	Maize (Zea mays)	industrial utilization	Trait stacking. Modern agriculture demands crops carrying multiple traits. ( Ainley et al., 2013 )	ZFN	pat and aad1	indels	Whiskers and microparticle bombardment	SDN1	USA	North America	https://doi.org/10.1111/pbi.12107
Cereals	Poaceae	Maize (Zea mays)	industrial utilization	Haploid induction to accelerate breeding in crop plants. ( Rangari et al., 2023 )	CRISPR/Cas9	ZmPLA1	substitutions/ deletions	particle bombardment	SDN1	India	Asia	https://doi.org/10.1080/21645698.2023.2197303
Cereals	Poaceae	Maize (Zea mays)	industrial utilization	Pollen Self-Elimination, which prevents pollen transgene dispersal. ( Wang et al., 2023 )	CRISPR/Cas				SDN1	China, Mexico	Collaboration	https://doi.org/10.1016/j.xplc.2023.100637
Cereals	Poaceae	Maize (Zea mays)	industrial utilization	Doubled haploids with increased leaf size. Doubled haploid technology is used to obtain homozygous lines in a single generation. This technique significantly accelerates the crop breeding trajectory. ( Impens et al., 2023 )	CRISPR/Cas9				SDN1	Belgium	Europe	https://doi.org/10.1111/nph.19021
Cereals	Poaceae	Maize (Zea mays)	industrial utilization	Improved pollen viability. ( Lv et al., 2024 )	CRISPR/Cas9	ZmADF1	knockout	Agrobacterium	SDN1	China	Asia (China)	https://doi.org/10.1016/j.bbrc.2024.149637
Cereals	Poaceae	Maize (Zea mays)	herbicide tolerance	Resistance to imidazolinone herbicides. ( Zhu et al., 2000 )	ODM				ODM	USA	North America	https://doi.org/10.1038/75435
Cereals	Poaceae	Maize (Zea mays)	herbicide tolerance	Herbicide resistance: acetolactate synthase (ALS) (Jiang et al., 2020)	PE	ZmALS1 and ZmALS2		Agrobacterium	PE	China	Asia (China)	https://doi.org/10.1186/s13059-020-02170-5
Cereals	Poaceae	Maize (Zea mays)	herbicide tolerance	Bialaphos & quizalofop. ( Shukla et al., 2009 )	SDN3ZFN	IPK1	deletions, single insertion	Agrobacterium tumefaciens	SDN3	USA	North America	https://doi.org/10.1038/nature07992
Cereals	Poaceae	Maize (Zea mays)	herbicide tolerance	Resistance to either imidazolinone or sulfonylurea herbicides ( Zhu et al., 1999 )	ODM	AHAS	substitution	particle bombardment	ODM	USA	North America	https://doi.org/10.1073/pnas.96.15.8768
Cereals	Poaceae	Maize (Zea mays)	herbicide tolerance	Resistance to herbicides that inhibit 5-enolpyruvylshikimate-3-phosphate synthase (EPSPS), acetolactate synthase (ALS), or acetyl CoA carboxylase (ACCase) activity. ( Qiao et al., 2022 )	PE	EPSPS, ZmACC1, ZmALS1, and ZmALS2	single base substitutions	PE vectors	PE	China	Asia (China)	https://doi.org/10.1111/jipb.13428
Cereals	Poaceae	Maize (Zea mays)	herbicide tolerance	Chlorsulfuron ( Svitashev et al., 2016 )	CRISPR/Cas9	LIG, ALS2, MS26 and MS45	indels	biolistic transformation	SDN1	USA	North America	https://doi.org/10.1038/ncomms13274
Cereals	Poaceae	Maize (Zea mays)	herbicide tolerance	Chlorsulfuron ( Svitashev et al., 2015 )	CRISPR/Cas9	LIG1, Ms26 and Ms45, LS,ALS1 and ALS2	indels	biolistic transformation	SDN2	USA	North America	https://doi.org/10.1104/pp.15.00793
Cereals	Poaceae	Maize (Zea mays)	herbicide tolerance	Sulfonylurea ( Li et al., 2019 )	BE	ZmALS1 and ZmALS2	substitution	Agrobacterium	BE	China	Asia (China)	https://doi.org/10.1016/j.cj.2019.10.001
Cereals	Poaceae	Maize (Zea mays)	herbicide tolerance	Increased herbicide tolerance. ( Kaul et al., 2024 )	CRISPR/Cas9	ZmEPSPS	knockout	biolistic transformation	SDN2	India	Asia	https://doi.org/10.1016/j.plaphy.2024.108374
Cereals	Poaceae	Maize (Zea mays)	biotic stress tolerance	High level of powdery mildew resistance while maintaining normal crop growth and yields. ( Li et al., 2022 )	CRISPR/Cas9	TaMLO-A1, TaMLO-B1, or TaMLO-D1	deletion	particle bombardment	SDN1	China	Asia (China)	https://doi.org/10.1038/s41586-022-04395-9
Cereals	Poaceae	Maize (Zea mays)	biotic stress tolerance	Robust rust resistance to pandemic stripe rust caused by Puccinia striiformis (Pst) without growth and yield penalty. ( Wang et al., 2022 )	CRISPR/Cas				SDN1	China	Asia (China)	https://doi.org/10.1016/j.cell.2022.06.027
Cereals	Poaceae	Maize (Zea mays)	biotic stress tolerance	Viral resistance: increased resistance against wheat yellow mosaic virus (WYMV) without yield penalty. WYMV results in severe yield losses in hexaploid wheat. (Kan et al., 2023)	CRISPR/Cas9	eIF4E	knockout		SDN1	China	Asia (China)	https://doi.org/10.1111/pbi.14002
Cereals	Poaceae	Maize (Zea mays)	biotic stress tolerance	Fungal resistance: increased resistance against the fungus Puccinia striiformis f. sp. tritici (Pst). Wheat stripe rust is caused by Pst and is one of the most destructive wheat diseases, resulting in significant losses to wheat production worldwide. (He et al., 2022)	CRISPR/Cas9	TaCIPK14	knockout	Agrobacterium	SDN1	China	Asia (China)	https://doi.org/10.1111/pbi.13956
Cereals	Poaceae	Maize (Zea mays)	biotic stress tolerance	Fungal resistance to Oidium neolycopersici, causing powdery mildew, one of the most important diseases limiting the production of wheat. ( Wang et al., 2014 )	TALEN	TaMLO			SDN1	China	Asia (China)	https://doi.org/10.1038/nbt.2969
Cereals	Poaceae	Maize (Zea mays)	biotic stress tolerance	Fungal resistance to Oidium neolycopersici, causing powdery mildew, one of the most important diseases limiting the production of wheat. ( Zhang et al., 2017 )	CRISPR/Cas9	TaEDR1	knockout	particle bombardment	SDN1	China	Asia (China)	https://doi.org/10.1111/tpj.13599
Cereals	Poaceae	Maize (Zea mays)	biotic stress tolerance	Fungal resistance: resistance to Fusarium graminearum. Fusarium head blight (FHB) is an economically important disease, affecting both yield and grain quality of maize, wheat and barley. (Brauer et al., 2020)	CRISPR/Cas9	TaNFXL1	deletions		SDN1	Canada	North America	https://doi.org/10.1094/MPMI-11-19-0332-R
Cereals	Poaceae	Maize (Zea mays)	biotic stress tolerance	Viral resistance: Strong barley yellow dwarf virusses (BYDV) resistance without negative effects on plant growth under field conditions. BYDV threatens efficient and stable production of wheat, maize, barley and oats. (Wang et al., 2023)	CRISPR/Cas9	IMP-α	indels	Agrobacterium	SDN1	China	Asia (China)	https://doi.org/10.1111/pbi.14204
Cereals	Poaceae	Maize (Zea mays)	biotic stress tolerance	Fungal resistance: stripe rust resistance, caused by Puccinia striiformis f. sp. tritici. In appropriate environmental conditions and susceptible varieties, stripe rust can cause huge grain yield and quality loss. (Li et al., 2023)	CRISPR/Cas9	LHP1	knockout	Agrobacterium tumefaciens	SDN1	China, France	Collaboration	https://doi.org/10.1038/s41467-023-43178-2
Cereals	Poaceae	Maize (Zea mays)	biotic stress tolerance	Fungal resistance: enhanced resistance against rust caused by Puccinia striiformis f. sp. tritici and powdery mildew caused by Blumeria graminis f. sp. tritici., while also increasing yield. (Liu et al., 2024)	CRISPR/Cas9	TaMKP1	knockout	Agrobacterium	SDN1	China, Germany	Collaboration	https://doi.org/10.1111/pbi.14312
Cereals	Poaceae	Maize (Zea mays)	abiotic stress tolerance	Drought tolerance. ( Kim D et al,. 2018 )	CRISPR/Cas9	TaDREB2 and TaERF3	indels		SDN1	USA	North America	https://doi.org/10.1007/s10142-017-0572-x
Cereals	Poaceae	Maize (Zea mays)	abiotic stress tolerance	Reduced cuticle permeability and enhanced drought tolerance. ( He et al., 2022 )	CRISPR/Cas9	TaCER1-6A	knockout	Agrobacterium tumefaciens	SDN1	USA, Canada	Collaboration	https://doi.org/10.1093/plphys/kiac394
Cereals	Poaceae	Maize (Zea mays)	abiotic stress tolerance	Increased drought tolerance. ( Abdallah et al., 2022 )	CRISPR/Cas9	TaSal1	knockout	biolistic bombardment	SDN1	Egypt, USA	Collaboration	https://doi.org/10.1080/21645698.2022.2120313
Cereals	Poaceae	Maize (Zea mays)	abiotic stress tolerance	Reduced arsenic content and increased arsenic tolerance. Arsenic is toxic to organisms and elevated its accumulation may pose health risks to humans. ( Wang et al., 2023 )	CRISPR/Cas-edited TaPHT1;9	TaPHT1;9	overexpression		SDN1	China	Asia (China)	https://doi.org/10.1016/j.jhazmat.2023.131219
Cereals	Poaceae	Maize (Zea mays)	abiotic stress tolerance	Increased root length, which can restore good performance under water stress. ( Gabay et al., 2023 )	CRISPR/Cas9	OPRIII genes	deletions	Agrobacterium tumefaciens	SDN1	USA, Israel, Argentina, China, Sweden	Collaboration	https://doi.org/10.1038/s41467-023-36248-y
Cereals	Poaceae	Maize (Zea mays)	abiotic stress tolerance	Enhanced drought tolerance. ( Wang et al., 2023 )	CRISPR/Cas9	DIW1	knockout	Agrobacterium tumefaciens	SDN1	China, Mexico	Collaboration	https://doi.org/10.1111/jipb.13504
Cereals	Poaceae	Maize (Zea mays)	improved food/feed quality	Altered gliadin levels resulting in improved end-use quality and reduced gluten epitopes associated with celiac disease. Gliadins are important for wheat end-use traits. ( Liu et al., 2023 )	CRISPR/Cas9	Gli-c1-1D and Gli-c2-1B	knockout	Agrobacterium tumefaciens	SDN1	China, Italy	Collaboration	https://doi.org/10.1111/nph.18722
Cereals	Poaceae	Maize (Zea mays)	improved food/feed quality	Reduces phytic acid (anti-nutrient) and improves iron and zinc accumulation in wheat grains. Biofortification. ( Ibrahim et al., 2021 )	CRISPR/Cas9	TaIPK1	knockout	Agrobacterium tumefaciens	SDN1	Pakistan	Asia	https://doi.org/10.1016/j.jare.2021.07.006
Cereals	Poaceae	Maize (Zea mays)	improved food/feed quality	Increased protein content and increased grain weight. Increase in grain protein content has a positive effect on flour protein content and gluten strength, two quality parameters. ( Zhang et al., 2018 )	CRISPR/Cas9	TaGW2	knockout	PEG	SDN1	China	Asia (China)	https://doi.org/10.1111/tpj.13903
Cereals	Poaceae	Maize (Zea mays)	improved food/feed quality	Reduced gluten content. Coeliac disease is an autoimmune disorder triggered in genetically predisposed individuals by the ingestion of gluten proteins. ( Sánchez-León,et al., 2017 )	CRISPR/Cas9	α-gliadin genes	indels	bombarment	SDN1	Spain, USA	Collaboration	https://doi.org/10.1111/pbi.12837
Cereals	Poaceae	Maize (Zea mays)	improved food/feed quality	Modification of starch composition, structure and properties. Foods with a high amylose content (AC) and resistant starch (RS) offer potential to improve human health and lower the risk of serious non-infectious diseases. ( Li et al., 2020 )	CRISPR/Cas9	TaSBEIIa	indels	particle bombardment	SDN1	China	Asia (China)	https://doi.org/10.1111/pbi.13519
Cereals	Poaceae	Maize (Zea mays)	improved food/feed quality	Increased iron (Fe) and magnesium (Mn) content for biofortification: increasing the intrinsic nutritional value of crops. (Connorton et al., 2017)	CRISPR/Cas	TaVIT2	overexpression, insertion	Agrobacterium tumefaciens	SDN1	UK	Europe	https://doi.org/10.1104/pp.17.00672
Cereals	Poaceae	Maize (Zea mays)	improved food/feed quality	Increased grain number per spikelet. ( Zhang et al., 2019 )	CRISPR/Cas9	TaCKX2-1, TaGLW7, TaGW2, and TaGW8	indels	Agrobacterium	SDN1	USA, UK	Collaboration	https://doi.org/10.1111/pbi.13088
Cereals	Poaceae	Maize (Zea mays)	improved food/feed quality	Reduce allergen proteins. Structural and metabolic proteins, like α-amylase/trypsin inhibitors are involved in the onset of wheat allergies (bakers' asthma) and probably Non-Coeliac Wheat Sensitivity (NCWS). ( Camerlengo et al., 2020 )	CRISPR/Cas				SDN1	Italy, UK, France	Europe	https://doi.org/10.3389/fsufs.2020.0010
Cereals	Poaceae	Millet (Setaria italica)	improved food/feed quality	Reduced accumulation of free asparagine, the precursor for acrylamide. Acrylamide is a contaminant which forms during the baking, toasting and high-temperature processing of foods made from wheat. ( Raffan et al., 2021 )	CRISPR/Cas9	TaASN2	knockout	Agrobacterium tumefaciens	SDN1	UK	North America	https://doi.org/10.1111/pbi.13573
Cereals	Poaceae	Millet (Setaria italica)	increased plant yield and growth	Altered spike architecture and grain treshability to increase grain production. ( Liu et al., 2020 )	CRISPR/Cas9	TaAQ and TaDq	knockout	Agrobacterium	SDN1	China	Asia (China)	https://doi.org/10.1016/j.jgg.2020.08.004
Cereals	Poaceae	Moso bamboo (Phyllostachys edulis)	increased plant yield and growth	Improvement for larger kernel and yield. ( Ma et al., 2015 )	CRISPR/Cas	TaGS5	overexpression, insertions, substitutions	Agrobacterium tumefaciens	SDN1	China	Asia (China)	https://doi.org/10.1111/pbi.12492
Cereals	Poaceae	Rice (Oryza sativa)	increased plant yield and growth	Increased spikelet number and delayed heading date. Two traits that are crucial and correlated to yield in wheat. ( Chen et al., 2022 )	CRISPR/Cas9	FT-D1	knockout	bombardment	SDN1	China	Asia (China)	https://doi.org/10.1111/pbi.13773
Cereals	Poaceae	Rice (Oryza sativa)	increased plant yield and growth	Increased yield potential trough improved nitrogen use efficiency. Enhanced tolerance to N starvation, and showed delayed senescence and increased grain yield in field conditions. Lowered use of N fertilizer. ( Zhang et al., 2021 )	CRISPR/Cas9	ARE1	knockout	particle bombardment	SDN1	China	Asia (China)	https://doi.org/10.1111/jipb.13151
Cereals	Poaceae	Rice (Oryza sativa)	increased plant yield and growth	Increased grain weight and grain size. Carbohydrate and total protein levels also increased. ( Guo et al., 2021 )	CRISPR/Cas9	OsFl3	knockout	Agrobacterium tumefaciens	SDN1	China, USA	Collaboration	https://doi.org/10.1111/pbi.13809
Cereals	Poaceae	Rice (Oryza sativa)	increased plant yield and growth	Increased yield: plants produced more tillers and grains than azygous wild-type controls and the total yield was increased up to 15 per cent. (Holubova et al., 2018)	CRISPR/Cas9	HvCKX1	knockout	Agrobacterium tumefaciens	SDN1	Czech Republic, Germany	Collaboration	https://doi.org/10.3389/fpls.2018.01676
Cereals	Poaceae	Rice (Oryza sativa)	increased plant yield and growth	Increase in 1000-grain weight, grain area, grain width, grain length, plant height, and spikelets per spike. ( Errum et al., 2023 )	CRISPR/Cas9	Ppd-1	knockout	Agrobacterium	SDN1	Pakistan	Asia	https://doi.org/10.1007/s10142-023-00989-2
Cereals	Poaceae	Rice (Oryza sativa)	increased plant yield and growth	Early heading. Heading date is an important agronomic trait that affects climatic adaptation and yield potential. ( Fan et al., 2023 )	CRISPR/Cas9	TaTrxh9	knockout	Agrobacterium	SDN1	China	Asia (China)	https://doi.org/10.1016/j.plaphy.2023.107903
Cereals	Poaceae	Rice (Oryza sativa)	increased plant yield and growth	Enhanced grain yield and semi-dwarf phenotype by manipulating brassinosteroid signal pathway. ( Song et al., 2023 )	CRISPR/Cas9	ZnF-B, EamA-B and Rht-B1b	knockout	Agrobacterium tumefaciens	SDN1	China, USA	Collaboration	https://doi.org/10.1038/s41586-023-06023-6
Cereals	Poaceae	Rice (Oryza sativa)	increased plant yield and growth	Altered root architecture with increased tillers and total grain weight. ( Rahim et al., 2023 )	CRISPR/Cas9	TaRPK1	indels	Agrobacterium	SDN1	Pakistan, Saudi Arabia, Egypt, Korea	Collaboration	https://doi.org/10.1016/j.jksus.2023.103063
Cereals	Poaceae	Rice (Oryza sativa)	industrial utilization	Significantly longer seed dormancy period, may result in reduced pre-harvest sprouting of grains on spikes. ( Abe et al., 2019 )	CRISPR/Cas				SDN1	Japan	Asia	https://doi.org/10.1016/j.celrep.2019.06.090
Cereals	Poaceae	Rice (Oryza sativa)	industrial utilization	New red-grained and pre-harvest sprouting (PHS)-resistant wheat varieties with elite agronomic traits. PHS reduces yield and grain quality, additionally the red pigment of the grain coat contains proanthocyanidins, which have antioxidant activity and thus health-promoting properties. ( Zhu et al., 2022 )	CRISPR/Cas9	Tamyb10	indels	Agrobacterium	SDN1	China, UK	Collaboration	https://doi.org/10.1111/pbi.13981
Cereals	Poaceae	Rice (Oryza sativa)	industrial utilization	Generating male sterility lines (MLS). Using MLS in hybrid seed production reduces costs and ensures high purity of the varieties because it does not produce pollen and has exserted stigmas. ( Zhang et al., 2023 )	CRISPR/Cas9	TaDCL4, TaDCL5, TaRDR6	deletion	Agrobacterium tumefaciens	SDN1	China	Asia (China)	https://doi.org/10.1111/pbi.14000
Cereals	Poaceae	Rice (Oryza sativa)	industrial utilization	Rapid generation of male sterile (MS) bread wheat. MS is an important tool in creating hybrid crop varieties that provide a yield advantage over traditional varieties by harnessing heterosis. ( Singh et al., 2021 )	CRISPR/Cas9	Ms45	indels	Agrobacterium tumefaciens	SDN1	USA	North America	https://doi.org/10.1007/s11103-018-0749-2
Cereals	Poaceae	Rice (Oryza sativa)	industrial utilization	Fertility recovery of male sterility in wheat lines with excelling agronomic and economic traits for breeding purpose, as male-sterile plants cannot be used for selection. ( Tang et al., 2021 )	CRISPR/Cas9	Ms2	indels	Agrobacterium	SDN1	China	Asia (China)	https://doi.org/10.1111/pbi.13482
Cereals	Poaceae	Rice (Oryza sativa)	industrial utilization	Generation of male-sterile hexaploid wheat lines for use in hybrid seed production. The development and adoption of hybrid seed technology have led to dramatic increases in agricultural productivity. ( Okada et al., 2019 )	CRISPR/Cas9	Ms1	knockout	Agrobacterium	SDN1	China	Asia (China)	https://doi.org/10.1111/pbi.13106
Cereals	Poaceae	Rice (Oryza sativa)	industrial utilization	Complete male sterility. The generation, restoration, and maintenance of male sterile lines are the key issues for large-scale commercial hybrid seed production. ( Li et al., 2020 )	CRISPR/Cas9	TaNP1	indels	particle bombardment	SDN1	China	Asia (China)	https://doi.org/10.1016/j.jgg.2020.05.004
Cereals	Poaceae	Rice (Oryza sativa)	herbicide tolerance	Herbicide glyphosate tolerance. ( Arndell et al., 2019 )	CRISPR/Cas9	EPSPS	insertions/deletions	protoplast	SDN1	Australia	Oceania	https://doi.org/10.1186/s12896-019-0565-z
Cereals	Poaceae	Rice (Oryza sativa)	herbicide tolerance	Nicosulfuron ( Zong et al., 2018 )		TaALS TaMTL TaLOX2-T1 TaLOX2-T2	substitutions	biolistic delivery	BE	China	Asia (China)	https://doi.org/10.1038/nbt.4261
Cereals	Poaceae	Rice (Oryza sativa)	herbicide tolerance	Nicosulfuron, mesosulfuron, imazapic, quizalofop ( Zhang et al., 2019 )		TaALS-P174	substitutions	biolistic delivery	BE	China	Asia (China)	https://doi.org/10.1038/s41477-019-0405-0
Cereals	Poaceae	Rice (Oryza sativa)	herbicide tolerance	Dinitroanaline ( Han et al., 2021 )		ABE7.1 or ABE8e, BlRp		Agrobacterium tumefaciens	BE	China	Asia (China)	https://doi.org/10.1016/j.cj.2021.08.006
Cereals	Poaceae	Rice (Oryza sativa)	increased plant yield and growth	Reduced seed shattering	CRISPR/Cas9	SH11	knockout	Agrobacterium tumefaciens strain EHA105	SDN1	China, Benin	Collaboration	https://doi.org/10.1111/pbi.14004
Cereals	Poaceae	Rice (Oryza sativa)	industrial utilization	improving domestication traits such as sheed shattering, lodging and seed yield	CRISPR/Cas9	HTD1, GN1A, GS3 and GW2	indels	Agrobacterium	SDN1	Italy, France	Europe	https://doi.org/10.1371/journal.pone.0229782
Cereals	Poaceae	Rice (Oryza sativa)	biotic stress tolerance	Fungal resistance: increased resistance to both biotrophic and necrotrophic plant pathogenic fungi, Bipolaris spot blotch and Fusarium root rot. (Galli et al., 2022)	CRISPR/CasSpCas9	HvMORC1 and HvMORC6a	knockout		SDN1	Germany	Europe	https://doi.org/10.1007/s41348-022-00574-y
Cereals	Poaceae	Rice (Oryza sativa)	biotic stress tolerance	Viral resistance: Increased resistance to the barley mild mosaic virus (BaMMV), which can cause yield losses as high as 50% upon infection. (Hoffie et al., 2022)	CRISPR/Cas9	PDIL5-1	indels	Agrobacterium	SDN1	Germany	Europe	https://doi.org/10.1111/pbi.13948
Cereals	Poaceae	Rice (Oryza sativa)	biotic stress tolerance	Viral resistance: Highly efficient resistance against wheat dwarf virus (WDV), an economically important virus. WDV infect both wheat and barley causing severe yield losses. The natural resistance resources are limited. (Kis et al., 2019)	CRISPR/Cas9	agroinfectious WDV clone	insertion	Agrobacterium	SDN1	Hungary	Europe	https://doi.org/10.1111/pbi.13077
Cereals	Poaceae	Rice (Oryza sativa)	abiotic stress tolerance	Increased tolerance to salinity stress. Development of lines with reduced inositol hexakisphosphate (IP6) content may enhance phosphate and mineral bioavailability. ICP6 is a major storage form of phosphate in cereal grains. ( Vicko et al., 2020 )	CRISPR/Cas9	ITPKs	indels	Agrobacterium tumefaciens	SDN1	Czech Republic	Europe	https://doi.org/10.3390/plants9020195
Cereals	Poaceae	Rice (Oryza sativa)	improved food/feed quality	Increased grain hardness and reduced grain width. Grain hardness index of hina mutants was 95.5 on average, while that of the wild type was only 53.7, indicating successful conversion of soft barley into hard barley.Grain hardness, defined as the resistance of the kernel to deformation, is the most important and defining quality of barley and wheat. ( Jiang et al., 2022 )	CRISPR/Cas9	Hina	knockout	Agrobacterium	SDN1	China	Asia (China)	https://doi.org/10.1007/s11248-022-00324-8
Cereals	Poaceae	Rice (Oryza sativa)	improved food/feed quality	Specific differences in grain morphology, composition and (1,3;1,4)-β-glucan content. Barley rich in (1,3;1,4)-β-glucan, a source of fermentable dietary fibre, is useful to protect against various human health conditions. However, low grain (1,3;1,4)-β-glucan content is preferred for brewing and distilling. ( Garcia-Gimenez et al., 2020 )	CRISPR/Cas9	Cellulose synthase-like (Csl)	knockout	Agrobacterium	SDN1	UK, Australia	Collaboration	https://doi.org/10.1111/tpj.14977
Cereals	Poaceae	Rice (Oryza sativa)	improved food/feed quality	Changing grain composition: decrease in the prolamines, an increase in the glutenins, increased starch content, amylose content, and β-glucan content. The protein matrix surrounding the starch granules was increased. (Yang et al., 2020)	CRISPR/Cas9	d-hordein	knockout	Agrobacterium tumefaciens	SDN1	China, UK, Australia	Collaboration	https://doi.org/10.1016/j.foodchem.2019.125892
Cereals	Poaceae	Rice (Oryza sativa)	improved food/feed quality	Lowering phytate synthesis in seeds. Phytate is an anti-nutritient. ( Vlčko and Ohnoutková, 2020 )	CRISPR/Cas9	HvITPK1	indels	Agrobacterium	SDN1	Czech Republic	Europe	https://doi.org/10.3390/plants9020195
Cereals	Poaceae	Rice (Oryza sativa)	improved food/feed quality	Lower levels of D hordein. D hordein is one of the storage proteins in the grain, with a negative effect on malting quality. ( Li et al., 2020 )	CRISPR/Cas9	d-hordein	deletions	Agrobacterium	SDN1	China	Asia (China)	https://doi.org/10.1007/s42976-020-00023-2
Cereals	Poaceae	Rice (Oryza sativa)	improved food/feed quality	Glossy sheat phenotype. ( Gerasimova et al., 2023 )	CRISPR/Cas9	Cer-cqu	knockout	Agrobacterium	SDN1	Russia, Germany	Collaboration	https://doi.org/10.3390/ijms24076762
Cereals	Poaceae	Rice (Oryza sativa)	increased plant yield and growth	Positive regulation for grain dormancy. Lack of grain dormancy in cereal crops causes losses in yield and quality because of preharvest sprouting. ( Lawrenson et al., 2015 )	CRISPR/Cas9	HvPM19	knockout	Agrobacterium	SDN1	UK, Australia	Collaboration	https://doi.org/10.1186/s13059-015-0826-7
Cereals	Poaceae	Rice (Oryza sativa)	increased plant yield and growth	Increase in plant height, tiller number, grain protein content and yield. 1.5- to 2.8-fold increase in total chlorophyll content in the flag leaf at the grain filling stage. Delayed senescence by 10–14 days. High nitrogen content in shoots under low nitrogen conditions. ( Karunarathne et al., 2022 )	CRISPR/Cas9	HvARE1	indels	Agrobacterium	SDN1	Australia	Oceania	https://doi.org/10.1111/jipb.13214
Cereals	Poaceae	Rice (Oryza sativa)	increased plant yield and growth	Root growth angle regulation, among the most important determinants of root system architecture. Root growth angle controls water uptake capacity, stress resilience, nutrient use efficiency and thus yield of crop plants. ( Kirschner et al., 2021 )	CRISPR/Cas9	ENHANCED GRAVITROPISM2 (EGT2)	knockout	Agrobacterium tumefaciens	SDN1	Germany, Italy	Europe	https://doi.org/10.1073/pnas.2101526118
Cereals	Poaceae	Rice (Oryza sativa)	increased plant yield and growth	Altered spike architecture. ( de Souza Moraes et al., 2022 )	CRISPR/Cas9	HvTB2	knockout	Agrobacterium	SDN1	The Netherlands, Brazil, UK, Germany	Collaboration	https://doi.org/10.1007/s00497-022-00441-8
Cereals	Poaceae	Rice (Oryza sativa)	increased plant yield and growth	Semi-dwarf phenotype to improve lodging resistance and increased seed dormancy. Increased seed dormancy can be beneficial for use in the malting industry. ( Cheng et al., 2023 )	CRISPR/Cas9	gibberellin 3-oxidase 1	knockout	Agrobacterium	SDN1	Australia, China	Collaboration	https://doi.org/10.1111/pbi.13998
Cereals	Poaceae	Rice (Oryza sativa)	increased plant yield and growth	Decreased spike rachis node number and increased grain size and weight. ( Fan et al., 2023 )	CRISPR/Cas	HvSRN1	knockout	Agrobacterium	SDN1	China	Asia (China)	https://doi.org/10.1016/j.xplc.2023.100670
Cereals	Poaceae	Rice (Oryza sativa)	industrial utilization	Conversion of hulled into naked barley. ( Gasparis et al., 2018 )	CRISPR/Cas9	HvCKX1 and HvCKX3	knockout	Agrobacterium	SDN1	Poland	Europe	https://doi.org/10.1186/s13007-018-0382-8
Cereals	Poaceae	Rice (Oryza sativa)	industrial utilization	Improve biofuel production by mediating lignin modification. Lignocellulosic biomasses are an abundant renewable source of carbon energy. Heterogenous properties of lignocellulosic biomass and intrinsic recalcitrance caused by cell wall lignification lower the biorefinery efficiency. Reduced lignin content is desired. ( Lee et al., 2021 )	CRISPR/Cas9	caffeic acid O-methyltransferase 1 (HvCOMT1)	indels	Agrobacterium	SDN1	South Korea	Asia	https://doi.org/10.1111/gcbb.12808
Cereals	Poaceae	Rice (Oryza sativa)	increased plant yield and growth	Increased water use efficiency without growth reductions in well-watered conditions. ( Blankenagel et al., 2022 )	CRISPR/Cas9	ZmAbh4	knockout	Agrobacterium tumefaciens	SDN1	Germany, France	Europe	https://hal.inrae.fr/hal-03746420
Cereals	Poaceae	Rice (Oryza sativa)	industrial utilization	Generating male sterility lines (MLS). Using MLS in hybrid seed production for monoclinous crops reduces costs and ensures high purity of the varieties because it does not produce pollen and has exserted stigmas. Complete abolition of pollen development. ( An et al., 2023 )	CRISPR/Cas9	ZmTKPR1	knockout	Agrobacterium tumefaciens	SDN1	China	Asia (China)	https://doi.org/10.1111/pbi.14181
Cereals	Poaceae	Rice (Oryza sativa)	industrial utilization	Wine fermentation: minimize ethyl carbamate (EC) accumulation. EC is a potential carcinogen to humans. EC is mainly produced through the reaction between urea and ethanol during the Chinese wine brewing process. (Wu et al., 2020)	CRISPR/Cas9	DUR1,2/DUR3	overexpression		SDN2	China	Asia (China)	https://doi.org/10.1007/s00253-020-10549-4
Cereals	Poaceae	Rice (Oryza sativa)	industrial utilization	Male sterility. Important genetic resources for commercial hybrid seed production.	CRISPR/Cas9	SiNP1	knockout	Agrobacterium tumefaciens	SDN1	China	Asia (China)	https://doi.org/10.1016/j.cj.2021.03.018
Cereals	Poaceae	Rice (Oryza sativa)	industrial utilization	water logging tolerance	CRISPRa	ERFVI	εφτιαξαν μονο τα sgRNAs?	bioinformatics(εφτιαξαν sgrna που μπορει μελλοντικα να στοχευει τον promoter του γονιδιου μεσω CRISPR/dCas9	SDN1	Malaysia, UK	Collaboration	http://dx.doi.org/10.2174/2210298101666210709104258
Cereals	Poaceae	Rice (Oryza sativa)	herbicide tolerance	Herbicide tolerant plant	CRISPR/Cas9 and cytosine or adenine base editors	SiFMBP, SiDof4, SiBADH2, SiGBSS1, SiIPK1 and SiACC. SiALS	indels, substitution	Agrobacterium	BE	China	Asia (China)	https://doi.org/10.3389/fpls.2021.815946
Cereals	Poaceae	Rice (Oryza sativa)	product color/flavour	Albino phenotype	CRISPR/Cas9	PePDS1 and PePDS2	indels	Agrobacterium tumefaciens	SDN1	China	Asia (China)	https://doi.org/10.3389/fpls.2022.822022
Cereals	Poaceae	Rice (Oryza sativa)	improved food/feed quality		CRISPR/Cas9	OsLsi1, OsLsi2	deletion	Agrobacterium tumefaciens	SDN1	China	Asia (China)	https://doi.org/10.1021/acs.est.3c10763
Cereals	Poaceae	Rice (Oryza sativa)	biotic stress tolerance	Disease resistant thermosensitive genic male sterility (TGMS) with enhanced resistance to rice blast and bacterial blight. ( Li et al., 2019 )	CRISPR/Cas9	TMS5, Pi21, and Xa13	knockout		SDN1	China	Asia (China)	https://doi.org/10.1111/jipb.12774
Cereals	Poaceae	Rice (Oryza sativa)	biotic stress tolerance	Bacterial resistance: Enhanced resistance to both blast and bacterial blight diseases	CRISPR/Cas9	Bsr-d1, Pi21 and ERF922	knockout	Agrobacterium tumefaciens	SDN1	China	Asia (China)	https://doi.org/10.1111/pbi.13766
Cereals	Poaceae	Rice (Oryza sativa)	biotic stress tolerance	Bacterial resistance: Resistance/moderately resistance against Bacterial leaf blight (BLB), caused by Xanthomonas oryzae pv oryzae (Xoo). BLB is a major constraint in rice production. (Arulganesh et al., 2022)	CRISPR/Cas9	OsSWEET14	indels	Agrobacterium tumefaciens	SDN1	India	Asia	https://www.ejplantbreeding.org/index.php/EJPB/article/view/4051
Cereals	Poaceae	Rice (Oryza sativa)	biotic stress tolerance	Enhanced resistance to insects, no serotonin production and higher salicylic acid levels. Rice brown planthopper (BPH; Nilaparvata lugens Stål) and striped stem borer (SSB; Chilo suppressalis) are the two most serious pests in rice production. ( Lu et al., 2018 )	CRISPR/Cas	CYP71A1	knockout		SDN1	China, UK	Collaboration	https://doi.org/10.1038/s41477-018-0152-7
Cereals	Poaceae	Rice (Oryza sativa)	biotic stress tolerance	Viral resistance: Partial resistance to rice black-streaked dwarf virus (RBSDV). RBSDV is a serious threat in Chinese rice production. (Wang et al., 2021)	CRISPR/Cas9	eIF4G	deletion	Agrobacterium tumefaciens	SDN1	China	Asia (China)	https://doi.org/10.3390/v13102100
Cereals	Poaceae	Rice (Oryza sativa)	biotic stress tolerance	Bacterial resistance: Enhanced resistance against hemibiotrophic pathogens M. oryzae and Xanthomonas oryzae pv. oryzae (but increased susceptibility to Cochliobolus miyabeanus) (Kim et al., 2022)	CRISPR/Cas9	MORE1 and OsMORE1a	indels	Agrobacterium tumefaciens	SDN1	South Korea, USA	Collaboration	https://doi.org/10.1111/mpp.13167
Cereals	Poaceae	Rice (Oryza sativa)	biotic stress tolerance	Significant resistance to bacterial blight caused by Xanthomonas oryzae pv. oryzae (Xoo), sheath blight caused by Rhizoctonia solani and rice blast caused by Magnaporthe oryzae. ( Hu et al., 2021 )	CRISPR/Cas9	OsMESL	knockout	Agrobacterium tumefaciens	SDN1	China	Asia (China)	https://doi.org/10.1111/pbi.13566
Cereals	Poaceae	Rice (Oryza sativa)	biotic stress tolerance	Disease-resistant and fertile varieties. ( Li et al., 2022 )	CRISPR/Cas9	Xa13	deletions	Agrobacterium tumefaciens	SDN1	China	Asia (China)	https://doi.org/10.3390/cells11162535
Cereals	Poaceae	Rice (Oryza sativa)	biotic stress tolerance	Broad-spectrum bacterial blight resistance. ( Xu et al., 2019 )	CRISPR/Cas	OsSWEET11 and OsSWEET14	indels	Agrobacterium tumefaciens	SDN1	China	Asia (China)	https://doi.org/10.1016/j.molp.2019.08.006
Cereals	Poaceae	Rice (Oryza sativa)	biotic stress tolerance	Viral resistance: resistance to rice tungro disease (RTD), the most important viral disease that limits rice production. (Kumam et al., 2022)	CRISPR/Cas9	eIF4G	knockout	Agrobacterium	SDN1	India	Asia	https://doi.org/10.1007/s13562-021-00765-y
Cereals	Poaceae	Rice (Oryza sativa)	biotic stress tolerance	Bacterial resistance: improved resistance to Xanthomonas oryzae, which causes bacterial blight, a devastating rice disease resulting in yield losses. (Oliva et al., 2019)	CRISPR/Cas9	SWEET11, SWEET13 and SWEET14	insertions, deletions, substitutions	Agrobacterium tumefaciens	SDN1	Philippines, USA, France, Germany, Japan	Collaboration	https://doi.org/10.1038/s41587-019-0267-z
Cereals	Poaceae	Rice (Oryza sativa)	biotic stress tolerance	Fungal resistance: increased resistance against the fungus Pyricularia oryzae, causing rice blast, one of the most destructive diseases affecting rice worldwide. (Távora et al., 2022)	CRISPR/Cas9	OsDjA2 and OsERF104	knockout	Agrobacterium tumefaciens	SDN1	France	Europe	https://doi.org/10.1016/j.rsci.2022.04.001
Cereals	Poaceae	Rice (Oryza sativa)	biotic stress tolerance	Bacterial resistance: enhanced resistance to Xanthomonas oryzae, causing bacterial blight, a devastating rice disease resulting in yield losses. (Kim et al., 2019)	CRISPR/Cas9	Os8N3	knockout	Agrobacterium	SDN1	South Korea	Asia	https://doi.org/10.1186/s12284-019-0325-7
Cereals	Poaceae	Rice (Oryza sativa)	biotic stress tolerance	Bacterial resistance: Enhanced resistance to Xanthomonas oryzae pv. oryzae (Xoo) and X. oryzae pv. oryzicola (Xoc), which cause bacterial blight and bacterial leaf streak, respectively. (Peng et al., 2022)	CRISPR/Cas9	OsIMPα1a and OsIMPα1b	indels	Agrobacterium tumefaciens	SDN1	China	Asia (China)	https://doi.org/10.1186/s42483-022-00149-7
Cereals	Poaceae	Rice (Oryza sativa)	biotic stress tolerance	Bacterial resistance: Strong resistance to Xanthomonas oryzae, causing bacterial blight, a devastating rice disease resulting in yield losses. (Shan et al., 2013)	TALEN				SDN1	China, USA	Collaboration	https://doi.org/10.1093/mp/sss162
Cereals	Poaceae	Rice (Oryza sativa)	biotic stress tolerance	Bacterial resistance: Strong resistance to Xanthomonas oryzae, causing bacterial blight, a devastating rice disease resulting in yield losses. (Zafar et al., 2020)	CRISPR/Cas9	OsSWEET14	deletions	biolistic transformation	SDN1	Pakistan	Asia	https://doi.org/10.3389/fpls.2020.00575
Cereals	Poaceae	Rice (Oryza sativa)	biotic stress tolerance	Fungal resistance: enhanced resistance to Magnaporthe oryzae, causing rice blast, one of the most destructive diseases affecting rice worldwide. (Wang et al., 2016)	CRISPR/Cas9	OsERF922	knockout	Agrobacterium tumefaciens	SDN1	China	Asia (China)	https://doi.org/10.1371/journal.pone.0154027
Cereals	Poaceae	Rice (Oryza sativa)	biotic stress tolerance	Bacterial resistance: Strong resistance to Xanthomonas oryzae, causing bacterial blight, a devastating rice disease resulting in yield losses. (Zhou et al., 2015)	CRISPR/Cas9	OsSWEET13	indels	Agrobacterium	SDN1	USA	North America	https://doi.org/10.1111/tpj.12838
Cereals	Poaceae	Rice (Oryza sativa)	biotic stress tolerance	Bacterial resistance: Strong resistance to Xanthomonas oryzae, causing bacterial blight, a devastating rice disease resulting in yield losses. (Blanvillain-Baufumé et al., 2017)	TALEN	targeted the AvrXa7, Tal5 and TalC EBEs within the SWEET14 promoter	indels	Agrobacterium tumefaciens	SDN1	France	Europe	https://doi.org/10.1111/pbi.12613
Cereals	Poaceae	Rice (Oryza sativa)	biotic stress tolerance	Bacterial resistance: Strong resistance to Xanthomonas oryzae, causing bacterial blight, a devastating rice disease resulting in yield losses. (Li et al., 2012)	TALEN				SDN1	USA	North America	https://doi.org/10.1038/nbt.2199
Cereals	Poaceae	Rice (Oryza sativa)	biotic stress tolerance	Bacterial resistance: Strong resistance to Xanthomonas oryzae, causing bacterial blight, a devastating rice disease resulting in yield losses. (Wang et al., 2017)	TALEN	Xa10-Ni and Xa23-Ni	knockout	Agrobacterium tumefaciens	SDN1	Singapore	Asia	https://doi.org/10.1094/MPMI-11-16-0229-R
Cereals	Poaceae	Rice (Oryza sativa)	biotic stress tolerance	Bacterial resistance: Strong resistance to Xanthomonas oryzae, causing bacterial blight, a devastating rice disease resulting in yield losses. (Xie et al., 2017)	TALEN	SRWD1	knockout		SDN1	China	Asia (China)	https://doi.org/10.1016/j.scib.2017.12.002
Cereals	Poaceae	Rice (Oryza sativa)	biotic stress tolerance	Bacterial resistance: Strong resistance to Xanthomonas oryzae, causing bacterial blight, a devastating rice disease resulting in yield losses. (Zhou et al., 2018)	CRISPR/Cas9	bsr-k1	substitution/ insertion		SDN1	China	Asia (China)	https://doi.org/10.1073/pnas.1705927115
Cereals	Poaceae	Rice (Oryza sativa)	biotic stress tolerance	Bacterial resistance: Strong resistance to Xanthomonas oryzae, causing bacterial blight, a devastating rice disease resulting in yield losses. (Li et al., 2013)	TALEN	dTALEs			SDN1	China, USA	Collaboration	https://doi.org/10.1093/mp/sst034
Cereals	Poaceae	Rice (Oryza sativa)	biotic stress tolerance	Bacterial resistance: Strong resistance to Xanthomonas oryzae, causing bacterial blight, a devastating rice disease resulting in yield losses. (Cai et al., 2017)	TALEN	Os09g29100	deletion	Agrobacterium	SDN1	China	Asia (China)	https://doi.org/10.1038/s41598-017-04800-8
Cereals	Poaceae	Rice (Oryza sativa)	biotic stress tolerance	Bacterial and fungal resistance: Resistance to bacterial blight and rice blight. Also spontaneous cell death, altered seed dormancy (pre-harvest sprouting) and enhanced growth. (Liao et al., 2018)	CRISPR/Cas9	OsABA2	knockout	Agrobacterium	SDN1	China	Asia (China)	https://doi.org/10.3389/fpls.2018.00405
Cereals	Poaceae	Rice (Oryza sativa)	biotic stress tolerance	Viral resistance: resistance to rice tungro spherical virus, causing rice tungro disease (RTD). RTD is a serious threat for rice production in tropical Asia. (Macovei et al., 2018)	CRISPR/Cas9	eIF4G	indels/ substitutions	Agrobacterium tumefaciens	SDN1	Philippines	Asia	https://doi.org/10.1111/pbi.12927
Cereals	Poaceae	Rice (Oryza sativa)	biotic stress tolerance	Bacterial resistance: Strong resistance to Xanthomonas oryzae, causing bacterial blight, a devastating rice disease in Southeast Asia and West Africa. Bacteria enter the host and produce a toxin, which prevents the production of chlorophyl. (Han et al., 2020)	TALEN	TFIIAγ5	deletion, substitution and insertion	Agrobacterium tumefaciens	SDN1	China	Asia (China)	https://doi.org/10.1038/s41598-020-59052-w
Cereals	Poaceae	Rice (Oryza sativa)	biotic stress tolerance	Bacterial resistance: Strong resistance to Xanthomonas oryzae, causing bacterial blight, a devastating rice disease in Southeast Asia and West Africa. (Wei et al., 2021)	CRISPR/Cas	xa23	insertion	particle bombardment	SDN1	China, Egypt	Collaboration	https://doi.org/10.1016/j.molp.2021.05.012
Cereals	Poaceae	Rice (Oryza sativa)	biotic stress tolerance	Bacterial resistance: Strong resistance to Xanthomonas oryzae, causing bacterial blight, a devastating rice disease. (Li et al., 2020)	CRISPR/Cas9	Xa13	deletions/ insertions		SDN1	China	Asia (China)	https://doi.org/10.1111/pbi.13217
Cereals	Poaceae	Rice (Oryza sativa)	biotic stress tolerance	Bacterial resistance: Strong resistance to Xanthomonas oryzae, causing bacterial blight, a devastating rice disease resulting in yield losses. (Xu et al., 2021)	TALEN	OsSULRT3;6	deletions/ insertions		SDN1	China, Pakistan	Asia	https://doi.org/10.1111/pbi.13602
Cereals	Poaceae	Rice (Oryza sativa)	biotic stress tolerance	Bacterial resistance: Strong resistance to Xanthomonas oryzae, causing bacterial blight, a devastating rice disease resulting in yield losses. (Zeng et al., 2020)	CRISPR/Cas9	OsSWEET14	knockout	Agrobacterium tumefaciens	SDN1	China	Asia (China)	https://doi.org/10.1186/s12870-020-02524-y
Cereals	Poaceae	Rice (Oryza sativa)	biotic stress tolerance	Enhanced blast disease resistance ( Liao et al., 2022 )	CRISPR/Cas9	LLM9428/OsCATC	knockout	Agrobacterium	SDN1	China	Asia (China)	https://doi.org/10.3390/ijms23073827
Cereals	Poaceae	Rice (Oryza sativa)	biotic stress tolerance	Fungal resistance: Enhanced resistance to blast without affecting the major agronomic traits. Rice blast caused by Magnaporthe oryzae, is a devastating disease affecting rice production globally (Nawaz et al., 2020)	CRISPR/Cas9	Pi21	knockout	Agrobacterium tumefaciens	SDN1	China	Asia (China)	https://doi.org/10.3390/genes11070735
Cereals	Poaceae	Rice (Oryza sativa)	biotic stress tolerance	Fungal resistance: Improved resistance to false smut, caused by Ustilaginoidea virens. False smut is one of the major fungal diseases of rice. (Liang et al., 2018)	CRISPR/Cas9	USTA and UvSLT2	knockout	Agrobacterium tumefaciens	SDN1	China	Asia (China)	https://doi.org/10.3389/fpls.2018.00699
Cereals	Poaceae	Rice (Oryza sativa)	biotic stress tolerance	Bacterial and fungal resistance: increased resistance against the bacterial pathogen Xanthomonas oryzae pv. oryzae (Xoo) and fungal pathogen Magnaporthe oryzae causing bacterial blight and rice blast, respectively. (Liu et al., 2023)	CRISPR/Cas9	OsS5H1, OsS5H2, and OsS5H3	knockout	Agrobacterium tumefaciens	SDN1	China	Asia (China)	https://doi.org/10.1111/pbi.14099
Cereals	Poaceae	Rice (Oryza sativa)	biotic stress tolerance	Fungal and bacterial resistance: improved resistance against Magnaporthe oryzae–caused rice blast and bacterial leaf streak caused by Xanthomonas oryzae. Rice blast and bacterial leaf streak are deadly diseases that can lead to serious damage. (Yang et al., 2023)	CRISPR/Cas9	Pi21 and OsSULTR3;6	insertions, substitutions, and deletions	Agrobacterium tumefaciens	SDN1	China	Asia (China)	https://doi.org/10.3389/fpls.2023.1209384
Cereals	Poaceae	Rice (Oryza sativa)	biotic stress tolerance	Broad-spectrum disease resistance without yield loss. ( Sha et al., 2023 )	CRISPR/Cas9	RBL1	deletions	Agrobacterium	SDN1	France, USA, Australia	Collaboration	https://doi.org/10.1038/s41586-023-06205-2
Cereals	Poaceae	Rice (Oryza sativa)	biotic stress tolerance	Fungal resistance: broad-spectrum resistance to rice pathogens without adverse effects in terms of growth and yield. (Chen et al., 2023)	CRISPR/Cas9	Uv1809	knockout	Agrobacterium tumefaciens	SDN1	China	Asia (China)	https://doi.org/10.1111/pbi.14174
Cereals	Poaceae	Rice (Oryza sativa)	biotic stress tolerance	Bacterial resistance: Plant moderately resistant against a strain of the gram-negative bacterium, Xanthomonas oryzae pv. oryzae (Xoo). Xoo severely impacts rice productivity by causing bacterial leaf blight disease. (Bhagya Sree et al., 2023)	CRISPR/Cas				SDN1	India	Asia	https://doi.org/10.37992/2023.1403.091
Cereals	Poaceae	Rice (Oryza sativa)	biotic stress tolerance	Fungal resistance: Improved resistance to Magnaporthe oryzae. (Lijuan et al., 2024)	CRISPR/Cas				SDN1	China	Asia (China)	https://doi.org/10.1016/
Cereals	Poaceae	Rice (Oryza sativa)	biotic stress tolerance	Enhanced resistance against rice bacterial blight (BB) and bacterial leaf streak (BLS). ( Wang et al., 2024 )	CRISPR/Cas9	OsACA9	knockout	Agrobacterium	SDN1	China	Asia (China)	https://doi.org/10.3390/ijms25031874
Cereals	Poaceae	Rice (Oryza sativa)	abiotic stress tolerance	Drought tolerance and abscisic acid sensitivity. ( Lou et al., 2017 )	CRISPR/Cas9	OsSAPK2	deletions		SDN1	China	Asia (China)	https://doi.org/10.3389/fpls.2017.00993
Cereals	Poaceae	Rice (Oryza sativa)	abiotic stress tolerance	Potassium deficiency tolerance and contribution to stomatal closure. ( Mao et al., 2016 )	CRISPR/Cas	OsPRX2	overexpression, knockout	Agrobacterium tumefaciens	SDN1	China	Asia (China)	https://doi.org/10.1016/j.bbrc.2017.11.045
Cereals	Poaceae	Rice (Oryza sativa)	abiotic stress tolerance	Salt tolerance. ( Duan et al,. 2016 )	CRISPR/Cas9	OsRAV2	indels	Agrobacterium tumefaciens	ODM	China	Asia (China)	https://doi.org/10.1007/s11103-015-0393-z
Cereals	Poaceae	Rice (Oryza sativa)	abiotic stress tolerance	Arsenic (As) tolerance. As is toxic to organisms and elevated As accumulation may pose health risks to humans. ( Duan et al., 2015 )	CRISPR/Cas	OsPT4	overexpression	Agrobacterium tumefaciens	SDN1	China	Asia (China)	https://doi.org/10.3389/fpls.2017.02197
Cereals	Poaceae	Rice (Oryza sativa)	abiotic stress tolerance	Enhanced responses to abscisic acid (ABA), which plays an important role in drought stress responses in plants. Improved drought tolerance through stomatal regulation and increased primary root growth under non-stressed conditions. ( Ogata et al., 2020 )	CRISPR/Cas9	OsERA1	insertion (deletion)	Agrobacterium tumefaciens	SDN1	Japan	Asia	https://doi.org/10.1371/journal.pone.0243376
Cereals	Poaceae	Rice (Oryza sativa)	abiotic stress tolerance	Enhanced resistance to salt and oxidative stress and increased grain yield. ( Alfatih et al., 2020 )	CRISPR/Cas9	PARAQUAT TOLERANCE 3 (AtPQT3)	knockout		SDN1	China	Asia (China)	https://doi.org/10.1111/pce.13856
Cereals	Poaceae	Rice (Oryza sativa)	abiotic stress tolerance	Drought and salt tolerance. ( Kumar et al., 2020 )	CRISPR/Cas9	OsDST	deletions	Agrobacterium	SDN1	India	Asia	https://doi.org/10.1007/s12298-020-00819-w
Cereals	Poaceae	Rice (Oryza sativa)	abiotic stress tolerance	Improved yield and cold tolerance. High yield and high cold tolerance were often antagonistic to each other. ( Zeng et al., 2020 )	CRISPR/Cas9	REC8, PAIR1, OSD1 and MTL		Agrobacterium tumefaciens	SDN1	China	Asia (China)	https://doi.org/10.3389/fpls.2019.01663
Cereals	Poaceae	Rice (Oryza sativa)	abiotic stress tolerance	Curled leaf phenotype and improved drought tolerance. ( Liao et al., 2019 )	CRISPR/Cas9	Semi-rolled leaf1,2 (SRL1 and SRL2)	deletions	Escherichia coli	SDN1	China	Asia (China)	https://doi.org/10.3390/agronomy9110728
Cereals	Poaceae	Rice (Oryza sativa)	abiotic stress tolerance	Enhanced the tolerance of plants to salt (NaCl), the stress hormone abscisic acid (ABA), dehydration and polyethylene glycol (PEG) stresses. ( Yue et al., 2020 )	CRISPR/Cas9	OsmiR535	knockout	Agrobacterium tumefaciens	SDN1	China	Asia (China)	https://doi.org/10.3390/plants9101337
Cereals	Poaceae	Rice (Oryza sativa)	abiotic stress tolerance	Drought tolerance by modulating lignin accumulation in roots. ( Bang et al, 2021 )	CRISPR/Cas9	OsCCR10	overexpression, knockout	Agrobacterium tumefaciens	SDN1	South Korea	Asia	https://doi.org/10.1111/pbi.13752
Cereals	Poaceae	Rice (Oryza sativa)	abiotic stress tolerance	Salinity tolerance. Salinity stress is one of the most important abiotic stress tolerance factors affecting rice production worldwide. ( Lim et al., 2021 )	CRISPR/Cas9	OsCZMT1	knockout	Agrobacterium	SDN1	South Korea	Asia	https://doi.org/10.1016/j.envexpbot.2021.104754
Cereals	Poaceae	Rice (Oryza sativa)	abiotic stress tolerance	Enhanced salinity tolerance. ( Zhang et al., 2019 )	CRISPR/Cas9	OsRR22	knockout	Agrobacterium	SDN1	China	Asia (China)	https://doi.org/10.1007/s11032-019-0954-y
Cereals	Poaceae	Rice (Oryza sativa)	abiotic stress tolerance	Enhances adaptation to direct-seeding on wet land and tolerance to drought stress in rice. Water stress is the most important factor limiting rice agriculture by either floods or drought. ( Zhang et al., 2020 )	CRISPR/Cas9	OsEBP89	knockout	Agrobacterium	SDN1	China	Asia (China)	https://doi.org/10.1007/s00438-020-01669-7
Cereals	Poaceae	Rice (Oryza sativa)	abiotic stress tolerance	Increased tolerance to salinity stress. Improved rice yields in saline paddy fields by root angle modifications to adapt to climate change. ( Kitomi et al., 2020 )	CRISPR/Cas9	DRO1	knockout	Agrobacterium tumefaciens	SDN1	Japan	Asia	https://doi.org/10.1073/pnas.2005911117
Cereals	Poaceae	Rice (Oryza sativa)	abiotic stress tolerance	More tolerant to chilling stress: increased survival rate, decreased membrane permeability, and reduced lipid peroxidation. (Xu et al., 2022)	CRISPR/Cas9	OsPIN9	insertions		SDN1	China	Asia (China)	https://doi.org/10.3389/fpls.2022.967031
Cereals	Poaceae	Rice (Oryza sativa)	abiotic stress tolerance	Improved salt stress resistance. Significant increase in the shoot weight, the total chlorophyll content, and the chlorophyll fluorescence under salt stress. Also high antioxidant activities coincided with less reactive oxygen species (ROS). ( Shah Alam et al., 2022 )	CRISPR/Cas9	OsbHLH024	knockout	Agrobacterium tumefaciens	SDN1	China, Saudi Arabia, Egypt	Collaboration	https://doi.org/10.3390/plants11091184
Cereals	Poaceae	Rice (Oryza sativa)	abiotic stress tolerance	Better salinity tolerance. ( Ma et al., 2022 )	CRISPR/Cas9	OsYTHs	knockout	Agrobacterium	SDN1	China	Asia (China)	https://doi.org/10.3390/plants11172206
Cereals	Poaceae	Rice (Oryza sativa)	abiotic stress tolerance	Chilling tolerance. ( Zhang et al., 2022 )	CRISPR/Cas9	OsWRKY63	knockout	protoplasts	SDN1	China	Asia (China)	https://doi.org/10.1111/tpj.15950
Cereals	Poaceae	Rice (Oryza sativa)	abiotic stress tolerance	Improved rice growth with increased plant height, biomass, and chlorophyll content but with a lower degree of oxidative injury and Cd accumulation. ( Cao et al., 2022 )	CRISPR/Cas9	OsHIPP16	knockout	Agrobacterium tumefaciens	SDN1	China	Asia (China)	https://doi.org/10.1016/j.envpol.2022.120058
Cereals	Poaceae	Rice (Oryza sativa)	abiotic stress tolerance	Salt tolerance during the seedling stage. ( Chen et al., 2022 )	CRISPR/Cas9	OsRR22	knockout	Agrobacterium	SDN1	China	Asia (China)	https://doi.org/10.3390/su14052621
Cereals	Poaceae	Rice (Oryza sativa)	abiotic stress tolerance	Improved drought tolerance and yield. ( Usman et al., 2020 )	CRISPR/Cas9	OsPYL9	knockout	Agrobacterium tumefaciens	SDN1	China	Asia (China)	https://doi.org/10.3390/ijms21217854
Cereals	Poaceae	Rice (Oryza sativa)	abiotic stress tolerance	Improved salinity tolerance. ( Wang et al., 2022 )	CRISPR/Cas9	OsRR9 and OsRR10	knockout	Agrobacterium	SDN1	USA	North America	https://doi.org/10.1093/pcp/pcz149
Cereals	Poaceae	Rice (Oryza sativa)	abiotic stress tolerance	Reduced uptake of lead (Pb). Lead is one of the most toxic metals affecting human health globally and food is an important source of chronic Pb exposure in humans. ( Chang et al., 2022 )	CRISPR/Cas9	OsNRAMP5	knockout		SDN1	China	Asia (China)	https://doi.org/10.1021/acs.est.2c06384
Cereals	Poaceae	Rice (Oryza sativa)	abiotic stress tolerance	Increased water-deficit tolerance. ( Lv et al., 2022 )	CRISPR/Cas9	OsPUB16	knockout, overexpression	Agrobacterium tumefaciens	SDN1	China	Asia (China)	https://doi.org/10.1371/journal.pgen.1010520
Cereals	Poaceae	Rice (Oryza sativa)	abiotic stress tolerance	Reduced cadmium content. Cadmium poses a health treat, as it is a highly toxic heavy metal for most living organisms. ( Hao et al., 2022 )	CRISPR/Cas9	OsNramp4	knockout	Agrobacterium	SDN1	China	Asia (China)	https://doi.org/10.1016/j.repbre.2022.10.001
Cereals	Poaceae	Rice (Oryza sativa)	abiotic stress tolerance	Increased tolerance to cadmium toxicity. ( Yue et al., 2022 )	CRISPR/Cas9	miR535	knockout	Agrobacterium	SDN1	China	Asia (China)	https://doi.org/10.1016/j.jes.2022.10.005
Cereals	Poaceae	Rice (Oryza sativa)	abiotic stress tolerance	Increased tolerance to low temperatures. ( Wang et al., 2023 )	CRISPR/Cas				SDN1	China	Asia (China)	https://doi.org/10.3389/fpls.2023.1133592
Cereals	Poaceae	Rice (Oryza sativa)	abiotic stress tolerance	Increased drought tolerance. Plants showed lower ion leakage and higher proline content upon abiotic stress tolerance. ( Kim et al., 2023 )	CRISPR/Cas9	OsPUB7	knockout	Agrobacterium tumefaciens	SDN1	South Korea	Asia	https://doi.org/10.3390/ijms24065338
Cereals	Poaceae	Rice (Oryza sativa)	abiotic stress tolerance	Enhanced cadmium resistance with reduced cadmium accumulation in roots and shoots. Cadmium is a heavy metal, harmful for human health. ( Dang et al., 2023 )	CRISPR/Cas9	OsIRX10	knockout	Agrobacterium	SDN1	China	Asia (China)	https://doi.org/10.1016/j.jhazmat.2023.132020
Cereals	Poaceae	Rice (Oryza sativa)	abiotic stress tolerance	Increased cuticular wax biosynthesis resulting in enhanced drought tolerance. ( Shim et al., 2023 )	CRISPR/Cas9	OsLKP2	knockout, knockdown	Agrobacterium tumefaciens	SDN1	Korea	Asia	https://doi.org/10.1111/pce.14549
Cereals	Poaceae	Rice (Oryza sativa)	abiotic stress tolerance	Salt-tolerant plants. ( Jingfang et al., 2023 )	CRISPR/Cas9	Badh2 and OsRR22	knockout	Agrobacterium	SDN1	China	Asia (China)	http://www.ricesci.cn/EN/abstract/abstract3074.shtml?WebShieldDRSessionVerify=v%E2%80%A6
Cereals	Poaceae	Rice (Oryza sativa)	abiotic stress tolerance	Enhanced rice salinity tolerance and absisic acid hypersensitivity. ( Yan et al., 2023 )	CRISPR/Cas9	OsNF-YC5	knockout	Agrobacterium tumefaciens	SDN1	China	Asia (China)	https://doi.org/10.1016/j.gene.2023.147869
Cereals	Poaceae	Rice (Oryza sativa)	abiotic stress tolerance	Early heading phenotype that escapes from cold stress and achieves high yield potential. ( Zhou et al., 2023 )	CRISPR/Cas9	Hd1, Ghd7 and DTH8	knockout	Agrobacterium	SDN1	China	Asia (China)	https://doi.org/10.1111/pbi.14221
Cereals	Poaceae	Rice (Oryza sativa)	abiotic stress tolerance	Cold tolerance. ( Park et al., 2023 )	CRISPR/Cas9	OsCS511		Agrobacterium	SDN1	Korea	Asia	https://koreascience.kr/article/CFKO202333255741575.page
Cereals	Poaceae	Rice (Oryza sativa)	abiotic stress tolerance	Enhanced chilling tolerance at seedling stage without yield loss. ( Deng et al., 2024 )	CRISPR/Cas9	OsVPE2	knockout	Agrobacterium tumefaciens	SDN1	China	Asia (China)	https://doi.org/10.1186/s12284-023-00682-9
Cereals	Poaceae	Rice (Oryza sativa)	abiotic stress tolerance	Improved lodging resistance. ( Wakasa et al., 2024 )	CRISPR/Cas9	GluA3, GluB1a, GluB1b, GluB2, and GluC	knockout	Agrobacterium		Japan	Asia	https://doi.org/10.1007/s00299-023-03131-5
Cereals	Poaceae	Rice (Oryza sativa)	abiotic stress tolerance	Decreased Cadmium (Cd) accumulation. Consumption of crops that absorb Cd from the soil can cause serious health problems in humans. ( He et al., 2024 )	CRISPR/Cas9	OsCTF	demethylation	Agrobacterium	BE	China	Asia (China)	https://www.deanfrancispress.com/index.php/te/article/view/463/TE000612.pdf
Cereals	Poaceae	Rice (Oryza sativa)	improved food/feed quality	Low amylose content to improve the rice eating quality. ( Mao et al., 2022 )	CRISPR/Cas				SDN1	China	Asia (China)	https://doi.org/10.13430/j.cnki.jpgr.20210926001
Cereals	Poaceae	Rice (Oryza sativa)	improved food/feed quality	Fine-tuning the amylose content, one of the major contributors to the eating and cooking quality. ( Zhang et al., 2022 )	CRISPR/Cas9	Waxy	insertions, deletions, substitutions	Agrobacterium tumefaciens	SDN1	China	Asia (China)	https://doi.org/10.1007/s11032-022-01342-4
Cereals	Poaceae	Rice (Oryza sativa)	improved food/feed quality	Fragrant glutinous hybrid rice. ( Tian et al., 2023 )	CRISPR/Cas9	Wx and OsBADH2	indels	Agrobacterium tumefaciens	SDN1	China	Asia (China)	https://doi.org/10.3390/ijms24010849
Cereals	Poaceae	Rice (Oryza sativa)	improved food/feed quality	Waxy rice which lacks amylose. Waxy rice is regarded as a high-quality rice variant, also known as glutinous rice. Due to the unique properties of waxy rice starch, it is extensively used in the chemical industry, medicine, and daily human life. ( Fu et al., 2023 )	CRISPR/Cas9	Waxy	indels		SDN1	China	Asia (China)	https://doi.org/10.1016/j.carbpol.2023.120595
Cereals	Poaceae	Rice (Oryza sativa)	improved food/feed quality	Increased contents of GABA, protein, crude fat, and various mineral contents. GABA-rich rice varieties can promote human nutrition, and ensure health. ( Chen et al., 2023 )	CRISPR/Cas9	GE	knockout	Agrobacterium tumefaciens	SDN1	China	Asia (China)	https://doi.org/10.1007/s11032-022-01353-1
Cereals	Poaceae	Rice (Oryza sativa)	improved food/feed quality	Increased amylose content in the seeds, thus a lower Glycemic Index (GI) value. Low GI rice is preferred to avoid a sudden rise in glucose in the bloodstream. Starch with a high GI threatens healthy individuals to get diabetes type II and proves extremely harmful for existing diabetes type II patients. ( Jameel et al., 2022 )	CRISPR/Cas9	SSSII-1, SSSII-2 and SSSII-3	knockout	Agrobacterium	SDN1	India, Saudi Arabia	Collaboration	https://doi.org/10.3390/agronomy12092206
Cereals	Poaceae	Rice (Oryza sativa)	improved food/feed quality	Low glutelin content in the rice germplasm: patients with chronic kidney disease (CKD) and phenylketonuria (PKU) need to eat rice with low glutelin content. (Chen et al., 2022)	CRISPR/Cas9	GluA1, GluA2, GluA3, LOC_Os01g55630, GluB1a, GluB1b, GluB2, GluB4 and GluB5	deletions	Agrobacterium	SDN1	China , Australia	Collaboration	https://doi.org/10.1016/j.plantsci.2022.111449
Cereals	Poaceae	Rice (Oryza sativa)	improved food/feed quality	Reduction of phytic acid (PA) in seeds. PA has adverse effects on essential mineral absorption and thus is considered as an anti-nutritive for monogastric animals. ( Khan et al., 2019 )	CRISPR/Cas9	OsPLDα1	knockout	Agrobacterium tumefaciens	SDN1	China	Asia (China)	https://doi.org/10.1021/acs.jafc.9b05052
Cereals	Poaceae	Rice (Oryza sativa)	improved food/feed quality	Improved grain quality. The amylose content, gel consistency and pasting viscosity of grain starches are influencing the grain appearance, cooking/eating quality and starch physical characters. ( Zeng et al., 2020 )	CRISPR/Cas9	Waxy	insertions, deletions, substitutions	Agrobacterium	SDN1	China	Asia (China)	https://doi.org/10.1111/pbi.13427
Cereals	Poaceae	Rice (Oryza sativa)	improved food/feed quality	Improved quality by reduced grain protein content (GPC). High GPC is negatively correlated between protein content and peak viscosity and breakdown value. High GPC is also positively correlated to protein content and hardness. ( Wang et al., 2020 )	CRISPR/Cas9	OsAAP6 and OsAAP10	knockout	Agrobacterium tumefaciens	SDN1	China	Asia (China)	https://doi.org/10.1016/j.cj.2020.02.005
Cereals	Poaceae	Rice (Oryza sativa)	improved food/feed quality	Facilitated Isoproturon Metabolism and Detoxification: Improved growth, the Isoproturon (IPU)-induced cellular damage was attenuated, and IPU accumulation was significantly repressed (Zhai et al., 2022)	CRISPR/Cas9	CYP76C6	knockout	Agrobacterium tumefaciens	SDN1	China	Asia (China)	https://doi.org/10.1021/acs.jafc.1c08137
Cereals	Poaceae	Rice (Oryza sativa)	improved food/feed quality	Production of opaque seeds with depleted starch reserves. Reduced starch content and increased amylose content. Accumulation of multiple sugars, fatty acids, amino acids and phytosterols. ( Baysal et al., 2020 )	CRISPR/Cas9	OsSBEIIb	deletions		SDN1	Spain, UK	Europe	https://doi.org/10.1073/pnas.2014860117
Cereals	Poaceae	Rice (Oryza sativa)	improved food/feed quality	Increased NH4+ and PO43− uptake, and photosynthetic activity under high CO2 conditions in rice. Largely increased panicle weight. Improved grain appearance quality or a decrease in the number of chalky grains. ( Iwamoto et al., 2022 )	CRISPR/Cas9	RDD1	deletions	Agrobacterium tumefaciens	SDN1	Japan	Asia	https://doi.org/10.1038/s41598-022-14768-9
Cereals	Poaceae	Rice (Oryza sativa)	improved food/feed quality	Increased RS. Cereals high in RS may be beneficial to improve human health and reduce the risk of diet-related chronic diseases. ( Biswas et al., 2022 )	CRISPR/Cas9	SBEI, SBEIIa, SBEIIb, and SBEIII	knockout	Agrobacterium tumefaciens	SDN1	USA	North America	https://doi.org/10.1002/tpg2.20225
Cereals	Poaceae	Rice (Oryza sativa)	improved food/feed quality	Reduced Cd accumulation. ( Chen et al., 2022 )	CRISPR/Cas9	OsLCD	knockout	Agrobacterium tumefaciens	SDN1	China	Asia (China)	https://doi.org/10.1016/j.jes.2022.05.047
Cereals	Poaceae	Rice (Oryza sativa)	improved food/feed quality	Carotenoid-enriched. Carotenoids, the source of pro vitamin A, are an essential component of dietary antioxidants. ( Dong et al., 2020 )	CRISPR/Cas9	two GSHs	insertion of a 5.2 kb marker-free DNA fragment	particle bombardment	SDN1	USA	North America	https://doi.org/10.1038/s41467-020-14981-y
Cereals	Poaceae	Rice (Oryza sativa)	improved food/feed quality	Fragrant rice. Introduction of aroma into any non-aromatic rice varieties. ( Ashokkumar et al., 2020 )	CRISPR/Cas9	OsBADH2	insertions/deletions	Agrobacterium tumefaciens	SDN1	India	Asia	https://doi.org/10.1371/journal.pone.0237018
Cereals	Poaceae	Rice (Oryza sativa)	improved food/feed quality	Increased lysophospholipid content and enhanced cooking and eating quality. Lysophospholipid (LPL) is derived from the hydrolysis of phospholipids and plays an important role in rice grain quality. ( Khan et al., 2020 )	CRISPR/Cas9	OsPLDa1	knockout		SDN1	China	Asia (China)	https://doi.org/10.3390/plants9030390
Cereals	Poaceae	Rice (Oryza sativa)	improved food/feed quality	Increased carotene accumulation in rice endosperm. ( Shao et al., 2017 )	CRISPR/Cas				SDN1	China	Asia (China)	https://doi.org/10.16819/j.1001-7216.2017.6098
Cereals	Poaceae	Rice (Oryza sativa)	improved food/feed quality	Biofortification: Enhanced Zinc and Manganese tolerance and increased Zinc and Manganese accumulation in rice grains. (Qiao et al., 2019)	CRISPR/Cas	TaCNR5	overexpression	Agrobacterium tumefaciens	SDN1	China	Asia (China)	https://doi.org/10.1021/acs.jafc.9b04210
Cereals	Poaceae	Rice (Oryza sativa)	improved food/feed quality	Aromatic three-line hybrid. ( Hui et al., 2021 )	CRISPR/Cas9	BADH2	indels	Agrobacterium tumefaciens	SDN1	China	Asia (China)	https://doi.org/10.1111/pbi.13695
Cereals	Poaceae	Rice (Oryza sativa)	improved food/feed quality	Increased grain amylose content. Improving grain quality is one of the most important goals in rice breeding. Contribute to the breeding of rice cultivars with better eating and cooking quality, as cooking and eating quality is determined from amylose content. ( Liu et al., 2022 )	CRISPR/Cas9	Wxb	deletion	Agrobacterium tumefaciens	SDN1	China	Asia (China)	https://doi.org/10.1186/s12284-021-00548-y
Cereals	Poaceae	Rice (Oryza sativa)	improved food/feed quality	High gamma-aminobutyric acid (GABA) content. GABA plays a key role in plant stress responses, growth, development and as a nutritional component of grain can also reduce the likelihood of hypertension and diabetes. Increased amino acid content. Higher seed weight and seed protein content. ( Akama et al., 2020 )	CRISPR/Cas9	OsGAD3	deletion	Agrobacterium tumefaciens	SDN1	Japan	Asia	https://doi.org/10.1186/s12284-020-00380-w
Cereals	Poaceae	Rice (Oryza sativa)	improved food/feed quality	Increased flavonoid content, functioning as allelochemicals and insect deterrents. ( Lam et al., 2019 )	CRISPR/Cas9	CYP75B3 and CYP75B4	insertion	Agrobacterium tumefaciens	SDN1	China, Japan	Asia	https://doi.org/10.1111/nph.15795
Cereals	Poaceae	Rice (Oryza sativa)	improved food/feed quality	Low Cadmium (Cd) accumulating. Cadmium (Cd) is a non-essential heavy metal that is toxic to virtually all living organisms, including plants. ( Songmei et al., 2019 )	CRISPR/Cas9	OsLCT1 and OsNramp5	?	Agrobacterium tumefaciens	SDN1	China	Asia (China)	https://doi.org/10.1016/j.rsci.2019.01.002
Cereals	Poaceae	Rice (Oryza sativa)	improved food/feed quality	Increased grain weight and grain size. Carbohydrate and total protein levels also increased. ( Guo et al., 2021 )	CRISPR/Cas9	OsFl3	knockout	Agrobacterium tumefaciens	SDN1	China, USA	Collaboration	https://doi.org/10.1111/pbi.13809
Cereals	Poaceae	Rice (Oryza sativa)	improved food/feed quality	Imrpoved rice eating and cooking quality with down-regulated rice grain protein content, which is negatively regulated to ECQ. ( Yang et al., 2022 )	CRISPR/Cas9	OsGluA1, OsGluA2, OsGluA3, OsGluB1a, OsGluB1b, OsGluB2, OsGluB4, OsGluB5, OsGluB6, OsGluB7, OsGluC, and OsGluD	knockout	Agrobacterium	SDN1	China	Asia (China)	https://doi.org/10.1111/jipb.13334
Cereals	Poaceae	Rice (Oryza sativa)	improved food/feed quality	Improved aleurone layer with enhanced grain protein content. Improved grain nutritional quality by improved accumulation of essential dietary minerals (Fe, Zn, K, P, Ca) in the endosperm of rice grain. Improved root and shoot architecture. ( Achary et al., 2021 )	CRISPR/Cas9	GRAIN WIDTH and WEIGHT2 (GW2)	knockout	Agrobacterium	SDN1	India	Asia	https://doi.org/10.1038/s41598-021-00828-z
Cereals	Poaceae	Rice (Oryza sativa)	improved food/feed quality	Generation of a new glutinous Photothermosensitive Genic-Male-Sterile (PTGMS) line with a low amylose content. PTMGS line combines high-quality and high-light-efficiency use, disease and stress resistance. ( Teng et al., 2021 )	CRISPR/Cas9	Wx	?	co-culture of callus and Agrobacterium tumefaciens	SDN1	China	Asia (China)	https://doi.org/10.3390/agriculture11111044
Cereals	Poaceae	Rice (Oryza sativa)	improved food/feed quality	Reduction of amylose content (AC). AC is the predominant factor determining rice eating and cooking quality. ( He et al., 2020 )	CRISPR/Cas9	Wx	substitution		SDN1	China	Asia (China)	https://doi.org/10.1016/j.rsci.2020.09.001
Cereals	Poaceae	Rice (Oryza sativa)	improved food/feed quality	Reduction in cadmium accumulation. Cadmium is a heavy metal, harmful for human health. Cadmium accumulation represents a severe threat to people consuming rice as a staple food. ( Yang et al., 2019 )	CRISPR/Cas9	OsNRAMP5	knockout		SDN1	China	Asia (China)	https://doi.org/10.1016/S2095-3119(18)61904-5
Cereals	Poaceae	Rice (Oryza sativa)	improved food/feed quality	High-quality sugar production by rice (98% sucrose content). Carbohydrates are an essential energy-source. Sugarcane and sugar beet were the only two crop plants used to produce sugar. ( Honma et al., 2020 )	CRISPR/Cas9	GCS1	knockout	Agrobacterium tumefaciens	SDN1	China, Japan, USA	Collaboration	https://doi.org/10.1038/s42003-020-01329-x
Cereals	Poaceae	Rice (Oryza sativa)	improved food/feed quality	Reduce malnutrition by decreasing antinutrient phytic acid (PA) and increasing Iron and Zinc accumulation. PA has adverse effects on essential mineral absorption and thus is considered as an anti-nutritive for monogastric animals. ( Ibrahim et al., 2021 )	CRISPR/Cas9	TaIPK1	indels	Agrobacterium tumefaciens		Pakistan	Asia	https://doi.org/10.1016/j.jare.2021.07.006
Cereals	Poaceae	Rice (Oryza sativa)	improved food/feed quality	Production of high amylose and resistant starch rice. Starch accounts for 80 to 90% of the total mass of rice seeds and is low in resistant starch (RS), which is beneficial in preventing various diseases. Starch with high amylose content (AC) and RS have a lower GI value. Foods with low GI value have beneficial effects on glycemic control. ( Wang et al., 2021 )	CRISPR/Cas9	OsSBEIIb	deletions	Agrobacterium	SDN1	Taiwan, China	Asia	https://doi.org/10.21203/rs.3.rs-585478/v1
Cereals	Poaceae	Rice (Oryza sativa)	improved food/feed quality	Fragrance by accumulation of the natural aroma substance 2-acetyl-1-pyrroline (2AP). Fragrance is one of the most important rice quality traits, with 2AP being the major contributor to aroma. ( Tang et al., 2021 )	CRISPR/Cas9	OsBADH2	deletions	Agrobacterium	SDN1	China, Egypt	Collaboration	https://doi.org/10.1111/pbi.13514
Cereals	Poaceae	Rice (Oryza sativa)	improved food/feed quality	Improved amylose levels to influence grain eating and cooking quality (ECQ). ( Huang et al., 2020 )	CRISPR/Cas9	Wx	insertion, deletion, substitution	Agrobacterium	SDN1	China	Asia (China)	https://doi.org/10.1111/pbi.13391
Cereals	Poaceae	Rice (Oryza sativa)	improved food/feed quality	Improve glutinosity in elite varieties. Decreased amylose content without affecting other desirable agronomic traits. ( Zhang et al., 2018 )	CRISPR/Cas9	Waxy		Agrobacterium tumefaciens	SDN1	China, USA	Collaboration	https://doi.org/10.1111/jipb.12620
Cereals	Poaceae	Rice (Oryza sativa)	improved food/feed quality	Fragrant rice. ( Shan et al., 2015 )	TALEN	OsBADH2	knockout	Agrobacterium tumefaciens	SDN1	China	Asia (China)	https://doi.org/10.1111/pbi.12312
Cereals	Poaceae	Rice (Oryza sativa)	improved food/feed quality	Increased amylose content. Cereals high in amylose content (AC) and resistant starch (RS) offer potential health benefits and reduce risks of diseases such as coronary heart disease, diabetes and certain colon and rectum cancers. ( Sun et al., 2017 )	CRISPR/Cas9	SBEI and SBEIIb	indels	Agrobacterium tumefaciens	SDN1	China, USA, Belgium	Collaboration	https://doi.org/10.3389/fpls.2017.00298
Cereals	Poaceae	Rice (Oryza sativa)	improved food/feed quality	Reduced arsenic content, a highly toxic metalloid harming human health. Inorganic Arsenic is listed as a carcinogen. ( Ye et al., 2017 )	CRISPR/Cas	OsPT4	overexpression	Agrobacterium tumefaciens	SDN1	China	Asia (China)	https://doi.org/10.3389/fpls.2017.02197
Cereals	Poaceae	Rice (Oryza sativa)	improved food/feed quality	Altered fatty acid composition. High oleic/low linoleic acid rice. Oleic acid has potential health benefits and helps decrease lifestyle disease. ( Abe et al., 2018 )	CRISPR/Cas9	OsFAD2-1	knockout	Agrobacterium tumefaciens	SDN1	Japan	Asia	https://doi.org/10.1016/j.plaphy.2018.04.033
Cereals	Poaceae	Rice (Oryza sativa)	improved food/feed quality	Reduced cesium content. The production of radiocesium in food in contaminated soils is a serious health concern. ( Nieves-Cordones et al., 2017 )	CRISPR/Cas9	OsHAK1	knockout	Agrobacterium tumefaciens	SDN1	France	Europe	https://doi.org/10.1111/tpj.13632
Cereals	Poaceae	Rice (Oryza sativa)	improved food/feed quality	Reduced cadmium content. Cadmium poses a health treath, as it is a highly toxic heavy metal for most living organisms. ( Tang et al., 2017 )	CRISPR/Cas9	OsNramp5	knockout	Agrobacterium tumefaciens	SDN1	China	Asia (China)	https://doi.org/10.1038/s41598-017-14832-9
Cereals	Poaceae	Rice (Oryza sativa)	improved food/feed quality	Carotenoid accumulation to solve the problem of vitamin A deficiency that is prevalent in developing countries. ( Endo et al., 2019 )	CRISPR/Cas9	Osor	deletion	Agrobacterium	SDN1	Japan	Asia	https://doi.org/10.1186/s12284-019-0345-3
Cereals	Poaceae	Rice (Oryza sativa)	improved food/feed quality	Fine-tuning the amylose content, one of the major contributors to the eating and cooking quality. ( Xu et al., 2021 )	BE	Wx	substitutions	Agrobacterium	SDN1	China, Australia	Collaboration	https://doi.org/10.1111/pbi.13433
Cereals	Poaceae	Rice (Oryza sativa)	improved food/feed quality	Fragrant rice by introducing aroma into non-aromatic rice varieties. The genome edited fragrant rice was then used as starting material for molecular breeding to introduce both fragrance and high anthocyanin levels in rice. ( Shi et al., 2023 )	CRISPR/Cas9	OsBADH2		Agrobacterium	SDN1	China	Asia (China)	https://doi.org/10.1007/s11032-023-01369-1
Cereals	Poaceae	Rice (Oryza sativa)	improved food/feed quality	Lowered amylose content and viscosity, risen gel consistency and gelatinization temperature values, all resulting in improved eating and cooking quality. ( Song et al., 2023 )	CRISPR/Cas9	FLOURY ENDOSPERM 2 (FLO2)	knockout	Agrobacterium tumefaciens	SDN2	China	Asia (China)	https://doi.org/10.3389/fpls.2023.1138523
Cereals	Poaceae	Rice (Oryza sativa)	improved food/feed quality	Reduced grain chalkiness. ( Gann et al., 2023 )	CRISPR/Cas9	VPP5 promoter	deletions		SDN1	USA	North America	https://doi.org/10.1111/tpj.16317
Cereals	Poaceae	Rice (Oryza sativa)	improved food/feed quality	Reduced levels of polybrominated diphenyl ethers, organic pollutants which have great ecological and health risks, in the edible parts. ( Chen et al., 2023 )	CRISPR/Cas9	OsLHT1	knockout	Agrobacterium	SDN1	China	Asia (China)	https://doi.org/10.1021/acs.est.3c00581
Cereals	Poaceae	Rice (Oryza sativa)	improved food/feed quality	Decreased cadmium accumulation in rice grain, while leaving important agronomic traits including yield, unaffected. Cadmium poses a health threat, as it is a highly toxic heavy metal for most living organisms ( Luo et al., 2023 )	CRISPR/Cas9	OsNRAMP5	insertions, deletions	Agrobacterium	SDN1	China	Asia (China)	https://doi.org/10.1007/s44154-023-00117-x
Cereals	Poaceae	Rice (Oryza sativa)	improved food/feed quality	Rice grain with a reduced amino acid and total protein content without affecting the agronomic traits of the plant. Additionally, the grain showed improved cooking and eating quality. ( Yang et al., 2023 )	CRISPR/Cas9	OsAAP11	knockout	Agrobacterium	SDN1	China	Asia (China)	https://doi.org/10.3390/ijms241814360
Cereals	Poaceae	Rice (Oryza sativa)	improved food/feed quality	Highly specific detection of Ochratoxin A (OTA) in cereal samples. OTA is classified as a Class 2B carcinogens. The method can be flexibly customized to detect a wide range of small molecular targets and holds great promise as a versatile sensing kit with applications in various fields requiring sensitive and specific detection of diverse analytes. ( Chen et al., 2023 )	CRISPR/Cas 12	OTA	detection		SDN1	China, Australia	Collaboration	https://doi.org/10.1016/j.microc.2023.109691
Cereals	Poaceae	Rice (Oryza sativa)	improved food/feed quality	High amylose content. High-amylose starches are digested slowly which could provide increased satiety and reduced risk of diabetes, cardiovascular disease and colorectal cancer. ( Kim et al., 2023 )	CRISPR/Cas9	OsLAq6			SDN3	Korea	Asia	https://koreascience.kr/article/CFKO202333255742574.page
Cereals	Poaceae	Rice (Oryza sativa)	improved food/feed quality	Reduced arsenic (As) accumulation in rice grain. Inorganic As is a carcinogen and decreasing the accumulation would improve the food safety of rice. ( Xu et al., 2024 )	CRISPR/Cas9	OsLsi1 and OsLsi2	insertions, deletions	Agrobacterium	SDN3	China	Asia (China)	https://doi.org/10.1021/acs.est.3c10763
Cereals	Poaceae	Rice (Oryza sativa)	increased plant yield and growth	Improvement of yield by reducing the "easy to shatter" trait. Reduced seed shattering ensures better stability during the harvesting processes and improved yields. ( Sheng et al., 2020 )	CRISPR/Cas9	qSH1	knockout, insertions, deletions, substitutions	Agrobacterium tumefaciens	SDN1	China	Asia (China)	https://doi.org/10.3389/fpls.2020.00619
Cereals	Poaceae	Rice (Oryza sativa)	increased plant yield and growth	Increased yield under different environmental conditions: well-watered, drought, normal nitrogen and low nitrogen field conditions and at multiple geographical locations. (Wang et al., 2020)	CRISPR/Cas9	OsLOGL5	knockout, insertion, deletion, or substitution	Agrobacterium tumefaciens	SDN1	USA	North America	https://doi.org/10.1007/s11103-019-00952-5
Cereals	Poaceae	Rice (Oryza sativa)	increased plant yield and growth	Improved grain yield by modulating pyruvate enzymes and cell cycle proteins, leading to increased grain size. The grain size is a major determinant for rice yield and a vital trait for domestication and breeding. ( Usman et al., 2020 )	CRISPR/Cas9	OsSPL16	knockout, insertions, deletions, substitutions	Agrobacterium tumefaciens	SDN1	China	Asia (China)	https://doi.org/10.3390/ijms22010249
Cereals	Poaceae	Rice (Oryza sativa)	increased plant yield and growth	Improved yield and fragrance. ( Usman et al., 2020 )	CRISPR/Cas9	3 P450 homoeologs , OsBADH2	deletions, rare insertions	Agrobacterium tumefaciens	SDN1	China	Asia (China)	https://doi.org/10.3390/plants9060788
Cereals	Poaceae	Rice (Oryza sativa)	increased plant yield and growth	Early flowering and maturity. Flowering time (heading date) is an important trait for crop yield and cultivation. ( Wang et al., 2020 )	CRISPR/Cas9	OsGhd7	knockout, insertion, deletion, or replacement	Agrobacterium tumefaciens	SDN1	USA	North America	https://doi.org/10.1007/s11103-020-01031-w
Cereals	Poaceae	Rice (Oryza sativa)	increased plant yield and growth	Plant architecture: high tillering and reduced height. (Butt et al., 2018)	CRISPR/Cas9	CCD7	knockout, indels	Agrobacterium tumefaciens	SDN1	Saudi Arabia	Asia	https://doi.org/10.1186/s12870-018-1387-1
Cereals	Poaceae	Rice (Oryza sativa)	increased plant yield and growth	Improved nitrogen use efficiency. ( Li et al., 2018 )	CRISPR/Cas9	NRT1.1B	indels	vectors, particle bombardment	BE	China, USA	Collaboration	https://doi.org/10.1111/jipb.12650
Cereals	Poaceae	Rice (Oryza sativa)	increased plant yield and growth	Improvement of grain weight. Longer panicle. ( Xu et al., 2016 )	CRISPR/Cas9	GW2, GW5, TGW6	indels	Agrobacterium tumefaciens	SDN1	China	Asia (China)	https://doi.org/10.1016/j.jgg.2016.07.003
Cereals	Poaceae	Rice (Oryza sativa)	increased plant yield and growth	Altered grain number per panicle and increased seed weight. ( Li et al., 2016 )	CRISPR/Cas9	Gn1a, DEP1, GS3, and IPA1	indels	Agrobacterium tumefaciens	SDN1	China	Asia (China)	https://doi.org/10.3389/fpls.2016.00377
Cereals	Poaceae	Rice (Oryza sativa)	increased plant yield and growth	Altered grain number per panicle. ( Shen et al., 2016 )	CRISPR/Cas9	GS3, Gn1a	knockout, indels	Agrobacterium tumefaciens	SDN1	China	Asia (China)	https://doi.org/10.1111/jipb.12501
Cereals	Poaceae	Rice (Oryza sativa)	increased plant yield and growth	Increased seed weight. ( Hu et al., 2018 )	CRISPR/Cas	OsSK41, OsARF4	knockout	Agrobacterium tumefaciens	SDN1	China	Asia (China)	https://doi.org/10.1016/j.molp.2018.03.005
Cereals	Poaceae	Rice (Oryza sativa)	increased plant yield and growth	Genetic diversity. ( Shen et al., 2017 )	CRISPR/Cas9	DEP1, EP3, Gn1a	knockout, insertions, deletions, substitutions	Agrobacterium tumefaciens	SDN1	China	Asia (China)	https://doi.org/10.1007/s11427-017-9008-8
Cereals	Poaceae	Rice (Oryza sativa)	increased plant yield and growth	Promote outgrowth buds and increase tiller number. ( Lu et al., 2017 )	CRISPR/Cas9	OsAAP3	knockout, indels	Agrobacterium tumefaciens	SDN1	China	Asia (China)	https://doi.org/10.1111/pbi.12907
Cereals	Poaceae	Rice (Oryza sativa)	increased plant yield and growth	Generating male sterility lines (MLS). Using MLS in hybrid seed production for monoclinous crops reduces costs and ensures high purity of the varieties because it does not produce pollen and has exserted stigmas. Complete abolition of pollen development. ( Lee et al., 2016 )	CRISPR/Cas	OspPGM, OsAGPL4	insertion	Agrobacterium tumefaciens	SDN1	South Korea	Asia	https://doi.org/10.1093/jxb/erw324
Cereals	Poaceae	Rice (Oryza sativa)	increased plant yield and growth	Generating male sterility lines (MLS). Using MLS in hybrid seed production for monoclinous crops reduces costs and ensures high purity of the varieties because it does not produce pollen and has exserted stigmas. ( Li et al., 2016 )	CRISPR/Cas9	CSA	indels	Agrobacterium tumefaciens	SDN1	China	Asia (China)	https://doi.org/10.1016/j.jgg.2016.04.011
Cereals	Poaceae	Rice (Oryza sativa)	increased plant yield and growth	Generating male sterility lines (MLS). Using MLS in hybrid seed production for monoclinous crops reduces costs and ensures high purity of the varieties because it does not produce pollen and has exserted stigmas. ( Xie et al., 2017 )	CRISPR/Cas9	SaF, SaM	knockout, indels	Agrobacterium tumefaciens	SDN1	China	Asia (China)	https://doi.org/10.1111/jipb.12564
Cereals	Poaceae	Rice (Oryza sativa)	increased plant yield and growth	Regulation of pollen tube growth. The tube grows in female reproductive tissues to transport two sperm cells into the embryo sac for double fertilization during sexual reproduction. ( Liu et al., 2017 )	CRISPR/Cas9	RUPO	knockout, indels	Agrobacterium tumefaciens	SDN1	China	Asia (China)	https://doi.org/10.1371/journal.pgen.1006085
Cereals	Poaceae	Rice (Oryza sativa)	increased plant yield and growth	Increased grain number per main panicle and an increased seed settling rate. ( Qian et al., 2017 )	CRISPR/Cas9	CYP734A4	knockout	Agrobacterium tumefaciens	SDN1	China	Asia (China)	https://doi.org/10.1007/s11103-016-0558-4
Cereals	Poaceae	Rice (Oryza sativa)	increased plant yield and growth	Grain yield, regulation of seed development. ( Yuan et al., 2017 )	CRISPR/Cas9	MEG2, MEG3, PEG1, OsFBX365,OsFBDUF48			SDN1	China	Asia (China)	https://doi.org/10.1111/nph.14510
Cereals	Poaceae	Rice (Oryza sativa)	increased plant yield and growth	Generation of important yield-related trait characteristics: dense and erect panicles and reduced plant height. (Wang et al., 2017)	CRISPR/Cas9	DEP1	<50 bp indels	Agrobacterium tumefaciens	SDN1	China	Asia (China)	https://doi.org/10.1007/s00299-017-2158-4
Cereals	Poaceae	Rice (Oryza sativa)	increased plant yield and growth	Longer grains and increased glume cell length. ( Sheng et al., 2022 )	CRISPR/Cas9	HOS59	knock down, indels	Agrobacterium tumefaciens	SDN1	China	Asia (China)	https://doi.org/10.1111/tpj.15709
Cereals	Poaceae	Rice (Oryza sativa)	increased plant yield and growth	Reduced seed dormancy: rapid and uniform germination of seeds is important for rice production. Mutant seeds began to germinate 1 day after sowing, while WT seeds needed 2 days. (Jung et al., 2019)	CRISPR/Cas9	OsVP1	knockout, indels	Agrobacterium tumefaciens	SDN1	China, Philippines	Asia	https://doi.org/10.1007/s11816-019-00580-x
Cereals	Poaceae	Rice (Oryza sativa)	increased plant yield and growth	Plants with longer primary roots and more crown roots, as well as increased sensitivity to auxins and cytokinins. The rice root system is important for growth. ( Mao et al., 2019 )	CRISPR/Cas9	OsNAC2	knockout, deletion	Agrobacterium tumefaciens	SDN1	China	Asia (China)	https://doi.org/10.1111/pbi.13209
Cereals	Poaceae	Rice (Oryza sativa)	increased plant yield and growth	Enhanced rice grain yield by decoupling panicle number and size ( Song et al., 2022 )	CRISPR/Cas9	IPA1	deletion	Agrobacterium tumefaciens	SDN1	China	Asia (China)	https://doi.org/10.1038/s41587-022-01281-7
Cereals	Poaceae	Rice (Oryza sativa)	increased plant yield and growth	Semi-dwarf phenotype. Plant height is an important agronomic trait of rice, it directly affects the yield potential and lodging resistance. ( Han et al., 2019 )	CRISPR/Cas9	SD1 (OsGA20ox2)	knockout, deletion	Agrobacterium tumefaciens	SDN1	China	Asia (China)	https://doi.org/10.1007/s13205-019-1919-x
Cereals	Poaceae	Rice (Oryza sativa)	increased plant yield and growth	Semi-dwarf phenotype with desired agronomic traits: tolerance to low phosporus levels and broad-spectrum resistance to diseases and insects. (Hu et al., 2019)	CRISPR/Cas9	SD1, SE5	knockout, deletion	Agrobacterium tumefaciens	SDN1	China	Asia (China)	https://doi.org/10.1038/s41598-019-55757-9
Cereals	Poaceae	Rice (Oryza sativa)	increased plant yield and growth	Range of beneficial phenotypes: additional tillers and smaller culms and panicles. (Cui et al., 2020)	CRISPR/Cas9	SCM3, OsTB1	indels	Agrobacterium tumefaciens	SDN1	China, Japan	Asia	https://doi.org/10.1111/pbi.13370
Cereals	Poaceae	Rice (Oryza sativa)	increased plant yield and growth	Increased grain yield without side effect. ( Gho et al., 2022 )	CRISPR/Cas9	OsRNS1	knockout	Agrobacterium tumefaciens	SDN1	South Korea, Philippines	Asia	https://doi.org/10.1016/j.jare.2022.05.007
Cereals	Poaceae	Rice (Oryza sativa)	increased plant yield and growth	Improved rice grain shape and appearance quality. Potential application in breeding of rice varieties with optimized grain morphologies. Slender grain shape. ( Zhao et al., 2018 )	CRISPR/Cas9	GS9	null mutants	Agrobacterium tumefaciens	SDN1	China	Asia (China)	https://doi.org/10.1038/s41467-018-03616-y
Cereals	Poaceae	Rice (Oryza sativa)	increased plant yield and growth	Increased yield. ( Zhou et al., 2019 )	CRISPR/Cas9	OsGS3, OsGW2 and OsGn1a	knockout, deletion	Agrobacterium tumefaciens	SDN1	China, USA	Collaboration	https://doi.org/10.1007/s00299-018-2340-3
Cereals	Poaceae	Rice (Oryza sativa)	increased plant yield and growth	Promoted rice growth and productivity. ( Miao et al., 2018 )	CRISPR/Cas9	PYL genes. group I (PYL1–PYL6 and PYL12) and group II (PYL7–PYL11 and PYL13)	Multigene knockouts	Agrobacterium tumefaciens	SDN1	China, USA	Collaboration	https://doi.org/10.1073/pnas.1804774115
Cereals	Poaceae	Rice (Oryza sativa)	increased plant yield and growth	Increased yield. ( Huang et al., 2018 )	CRISPR/Cas9	Gn1a, DEP1	indels	Agrobacterium tumefaciens	SDN1	China	Asia (China)	https://doi.org/10.1016/j.cj.2018.05.005
Cereals	Poaceae	Rice (Oryza sativa)	increased plant yield and growth	Increased grain size and modulated shoot architecture. ( Miao et al., 2020 )	CRISPR/Cas9	MIR396e, MIR396f		Agrobacterium tumefaciens	SDN1	China, USA	Collaboration	https://doi.org/10.1111/pbi.13214
Cereals	Poaceae	Rice (Oryza sativa)	increased plant yield and growth	Dwarf and high tillering phenotypes. ( Yang et al., 2017 )	CRISPR/Cas9	OsCYP97A4, OsDSM2, OsCCD4a, OsCCD4b and OsCCD7	knockout, deletion, insertion and transversion	Agrobacterium tumefaciens	SDN1	China	Asia (China)	https://doi.org/10.1007/s00299-017-2172-6
Cereals	Poaceae	Rice (Oryza sativa)	increased plant yield and growth	Dwarf stature and a lesion-mimic phenotype. Fungal resistance: enhanced resistance to the pathogen Magnaporthe oryzae. Increased content of salicylic acid and induced plant defense responses. (Ma et al., 2018)	CRISPR/Cas9	OsSEC3A	disruption, indels	Agrobacterium tumefaciens	SDN1	China	Asia (China)	https://doi.org/10.1093/jxb/ery003
Cereals	Poaceae	Rice (Oryza sativa)	increased plant yield and growth	Improved grain yield by promoting outgrowth buds and increasing tiller number. ( Lu et al., 2018 )	CRISPR/Cas9	OsAAP3	knockout, indels	Agrobacterium tumefaciens	SDN1	China	Asia (China)	https://doi.org/10.1111/pbi.12907
Cereals	Poaceae	Rice (Oryza sativa)	increased plant yield and growth	Improved grain length and weight by promoting cell proliferation in spikelet hull ( Wu et al., 2022 )	CRISPR/Cas9	OsPUB43	knockout, insertion, stop codons	Agrobacterium tumefaciens	SDN1	China	Asia (China)	https://doi.org/10.3390/ijms23042347
Cereals	Poaceae	Rice (Oryza sativa)	increased plant yield and growth	Improved grain quality without severe yield penalty under nitrogen reduction conditions. ( He et al., 2022 )	CRISPR/Cas9	DEP1	knockout, indels	Agrobacterium tumefaciens	SDN1	China	Asia (China)	https://doi.org/10.1007/s11033-022-07298-0
Cereals	Poaceae	Rice (Oryza sativa)	increased plant yield and growth	Improved rice yield and immunity. ( Li et al., 2022 )	CRISPR/Cas9	OsCPK4	knockout, stop codon, deletions	Agrobacterium tumefaciens	SDN1	China	Asia (China)	https://doi.org/10.1111/pbi.13905
Cereals	Poaceae	Rice (Oryza sativa)	increased plant yield and growth	Higher yield than wild-type (WT) plants due to increased grain number per panicle, elevated grain weight, and enhanced harvest index. ( Wei et al., 2022 )	CRISPR/Cas9	OsDREB1C	knockout	Agrobacterium tumefaciens	SDN1	China	Asia (China)	https://www.science.org/doi/10.1126/science.abi8455
Cereals	Poaceae	Rice (Oryza sativa)	increased plant yield and growth	Improved grain length and weight by promoting cell proliferation. ( Wu et al., 2022 )	CRISPR/Cas9	OsPUB43	knockout, insertion	Agrobacterium tumefaciens	SDN1	China	Asia (China)	https://doi.org/10.3390/ijms23042347
Cereals	Poaceae	Rice (Oryza sativa)	increased plant yield and growth	Increased rice grain size and yield. ( Wang et al., 2022 )	CRISPR/Cas9	OsGS2/GRF4	deletion, substitution	Agrobacterium tumefaciens	SDN1	China	Asia (China)	https://doi.org/10.1016/j.cj.2022.01.004
Cereals	Poaceae	Rice (Oryza sativa)	increased plant yield and growth	Increased grain size and chalkiness. ( Li et al., 2022 )	CRISPR/Cas9	OsPHYB	knockout, indels		SDN1	China	Asia (China)	https://doi.org/10.1186/s12284-022-00600-5
Cereals	Poaceae	Rice (Oryza sativa)	increased plant yield and growth	Increased grain size. ( Chen et al., 2020 )	CRISPR/Cas9	GS3, GL3.1	knockout, indels	Agrobacterium tumefaciens	SDN1	China	Asia (China)	https://doi.org/10.1016/j.rsci.2019.12.010
Cereals	Poaceae	Rice (Oryza sativa)	increased plant yield and growth	Increased grain number due to increased meristem activity and enhanced panicle branching. ( Li et al., 2013 )	ZFN	DST	indels		SDN1	China	Asia (China)	https://doi.org/10.1073/pnas.1300359110
Cereals	Poaceae	Rice (Oryza sativa)	increased plant yield and growth	Delayed heading date, increased yield and reduced chalkiness under field high temperature stress. ( Li et al., 2022 )	CRISPR/Cas9	OsRR30/Ehd1	knockout, indels	Agrobacterium tumefaciens	SDN1	China	Asia (China)	https://doi.org/10.3390/ijms232214165
Cereals	Poaceae	Rice (Oryza sativa)	increased plant yield and growth	OsGEF5 and OsGDI1 single mutants show significantly reduced height and longer and thinner grains. ( Shad et al., 2022 )	CRISPR/Cas9	OsGEF5, OsGDI1, and OsGEF3	knockout, indels	plasmids, protoplasts	SDN1	China	Asia (China)	https://doi.org/10.1016/j.cj.2022.07.018
Cereals	Poaceae	Rice (Oryza sativa)	increased plant yield and growth	Increased grain yield under phosphorus-deficient conditions. ( Ishizaki et al., 2022 )	CRISPR/Cas9	OsTB1	indels	Agrobacterium tumefaciens	SDN1	Japan	Asia	https://papers.ssrn.com/sol3/papers.cfm?abstract_id=4246749
Cereals	Poaceae	Rice (Oryza sativa)	increased plant yield and growth	Early flowering time. Flowering time (heading date) is an important trait for crop yield and cultivation. ( Yin et al., 2023 )	CRISPR/Cas				SDN1	China	Asia (China)
Cereals	Poaceae	Rice (Oryza sativa)	increased plant yield and growth	Accelerated seedling growth. Because seedling growth and development are the basis of rice tillering and reproduction, rapid seedling growth and fast sprouting from the soil are vital for the emergence rate and yield. ( Teng et al., 2023 )	CRISPR/Cas9	BEAR1	frameshift, stop codon	Agrobacterium tumefaciens	SDN1	China	Asia (China)	https://doi.org/10.1016/j.cj.2023.02.007
Cereals	Poaceae	Rice (Oryza sativa)	increased plant yield and growth	Longer root hairs. Root hairs effectively enlarge the soil-root contact area and play essential roles for nutrient and water absorption. ( Yang et al., 2023 )	CRISPR/Cas9	OsUGE1	knockout, indels	Agrobacterium tumefaciens	SDN1	China	Asia (China)	https://doi.org/10.1007/s00122-023-04356-4
Cereals	Poaceae	Rice (Oryza sativa)	increased plant yield and growth	Improved yield under short day conditions. ( Wang et al., 2023 )	CRISPR/Cas9	DTH2, OsCO3	insertions, frameshift	Agrobacterium tumefaciens	SDN1	China	Asia (China)	https://doi.org/10.3390/ijms24087346
Cereals	Poaceae	Rice (Oryza sativa)	increased plant yield and growth	Increased nitrogen utilization efficiency under high nitrate concentrations. ( Hang et al., 2023 )	CRISPR/Cas9	OsNPF3.1	knockout, deletions	Agrobacterium tumefaciens	SDN1	China	Asia (China)	https://doi.org/10.1016/j.jia.2023.04.024
Cereals	Poaceae	Rice (Oryza sativa)	increased plant yield and growth	Increased stomatal density, stomatal conductance, photosynthetic rate and transpiration rate. Fine tuning the stomatal traits can enhance climate resilience in crops. ( Rathnasamy et al., 2023 )	CRISPR/Cas9	OsEPF1	knockout, indels	Agrobacterium tumefaciens	SDN1	India	Asia	https://doi.org/10.3390/cimb45050245
Cereals	Poaceae	Rice (Oryza sativa)	increased plant yield and growth	Enhanced photosynthesis. ( Caddell et al., 2023 )	CRISPR/Cas9	CpSRP43, CpSRP54a, CpSRP54b.	knockout, indels	Agrobacterium tumefaciens	SDN1	USA	North America	https://doi.org/10.3389/fpls.2023.1050483
Cereals	Poaceae	Rice (Oryza sativa)	increased plant yield and growth	Altered plant architecture along with a shorter plant height, grain size and increased spikelets and grain density. ( Zhang et al., 2023 )	CRISPR/Cas9	DEP1	indels	Agrobacterium	SDN1	China	Asia (China)	https://doi.org/10.1111/pbr.13095
Cereals	Poaceae	Rice (Oryza sativa)	increased plant yield and growth	Increased tiller number and grain yield. ( Cui et al., 2023 )	CRISPR/Cas9	Os1900	indels	Agrobacterium tumefaciens	SDN1	Japan	Asia	https://doi.org/10.1038/s41467-023-38670-8
Cereals	Poaceae	Rice (Oryza sativa)	increased plant yield and growth	Leaf inclination: the leaf angle is a trait that contributes to crop yield determination. (Trionfini et al., 2023)	CRISPR/Cas9	edOsHOX22 and edOsHOX24	indels	Agrobacterium tumefaciens	SDN1	Argentina	Latin America	https://doi.org/10.1016/j.envexpbot.2023.105433
Cereals	Poaceae	Rice (Oryza sativa)	increased plant yield and growth	Increased breaking force, leading to improved lodging resistance. ( Dang et al., 2023 )	CRISPR/Cas9	FC19	knockout	Agrobacterium tumefaciens	SDN2	China	Asia (China)	https://doi.org/10.1016/j.jhazmat.2023.132020
Cereals	Poaceae	Rice (Oryza sativa)	increased plant yield and growth	Super-dwarf phenotype. Rice plants with compact growth habits and reduced plant height can be useful in some environments. ( Peng et al., 2023 )	CRISPR/Cas9	OsPG3	knockout, deletions	Agrobacterium tumefaciens	BE	China	Asia (China)	https://doi.org/10.3390/ijms241411454
Cereals	Poaceae	Rice (Oryza sativa)	increased plant yield and growth	Improved lodging resistance in later growth stages due to shorter plant height with enhanced resistance to rice blast. ( Gang et al., 2023 )	CRISPR/Cas	SD1	knockout	Agrobacterium tumefaciens	SDN1	China	Asia (China)	https://doi.org/10.16819/j.1001-7216.2023.221113
Cereals	Poaceae	Rice (Oryza sativa)	increased plant yield and growth	Reduction of plant height through accumulation of ceramides. Plant height is an important agronomic trait of rice, it directly affects the yield potential and lodging resistance. ( Wang et al., 2023 )	CRISPR/Cas9	OsIPCSs	knockout	Agrobacterium tumefaciens	SDN1	China, Japan	Asia	https://doi.org/10.1016/j.plantsci.2023.111798
Cereals	Poaceae	Rice (Oryza sativa)	increased plant yield and growth	Improved nitrogen use efficiency, growth and yield in low nitrogen environment. ( Liu et al., 2023 )	CRISPR/Cas9	OsHHO3	knockout	Agrobacterium tumefaciens	SDN1	Japan	Asia	https://doi.org/10.1111/pbi.14167
Cereals	Poaceae	Rice (Oryza sativa)	increased plant yield and growth	Early heading phenotype that escapes from cold stress and achieves high yield potential. ( Zhou et al., 2023 )	CRISPR/Cas9	Hd1, Ghd7 and DTH8	knockout, indels	Agrobacterium tumefaciens	SDN1	China	Asia (China)	https://doi.org/10.1111/pbi.14221
Cereals	Poaceae	Rice (Oryza sativa)	increased plant yield and growth	Delayed heading date with improved yield-related traits e.g. height, tiller number and grain weight. ( Li et al., 2023 )	CRISPR/Cas9	Ehd1	Deletions, insertions, inversions	Agrobacterium tumefaciens	SDN1	China	Asia (China)	https://doi.org/10.1007/s00122-023-04489-6
Cereals	Poaceae	Rice (Oryza sativa)	increased plant yield and growth	Improved spikelet number per panicle led to increased grain yield per plant. ( Ludwig et al., 2023 )	CRISPR/Cas9	OsNAS2 promoter	indels	Agrobacterium tumefaciens	SDN1	Philippines, Italy	Collaboration	https://doi.org/10.3389/fgeed.2023.1308228
Cereals	Poaceae	Rice (Oryza sativa)	increased plant yield and growth	Delayed flowering, which can increase grain yield and quality. ( Zhou et al., 2024 )	CRISPR/Cas9	RFT1 promoter	Deletions, insertions, inversions	Agrobacterium tumefaciens	SDN1	China	Asia (China)	https://doi.org/10.1007/s10725-024-01118-0
Cereals	Poaceae	Rice (Oryza sativa)	increased plant yield and growth	Increased grain yield and quality. ( Luo et al., 2024 )	CRISPR/Cas9	OsGAD1	knockout	Agrobacterium tumefaciens	SDN1	China, Saudi Arabia	Collaboration	https://doi.org/10.1111/ppl.14229
Cereals	Poaceae	Rice (Oryza sativa)	industrial utilization	Early heading: in regions with short growing seasons, early maturing varieties to escape frost damage are required. (Sohail et al., 2022)	CRISPR/Cas9	Ghd7	knockout, indels	Agrobacterium tumefaciens	SDN1	China, Pakistan, Bangladesh, Egypt	Collaboration	https://doi.org/10.3390/plants11172288
Cereals	Poaceae	Rice (Oryza sativa)	industrial utilization	Early heading: timing of heading is crucial for the reproduction and the geographical expansion of cultivation of rice. (Sun et al., 2022)	CRISPR/Cas9	qHD5	knockout	Agrobacterium tumefaciens	SDN1	China	Asia (China)	https://doi.org/10.1016/j.plantsci.2022.111446
Cereals	Poaceae	Rice (Oryza sativa)	industrial utilization	Enabled clonal reproduction trough seeds. Application of the method may enable self-propagation of a broad range of elite F1 hybrid crops. ( Wang et al., 2019 )	CRISPR/Cas9	REC8, PAIR1, OSD1 and MTL	knockout, indels	Agrobacterium tumefaciens	SDN1	China, France	Collaboration	https://doi.org/10.1038/s41587-018-0003-0
Cereals	Poaceae	Rice (Oryza sativa)	industrial utilization	Late flowering time. ( Li et al., 2022 )	CRISPR/Cas9	OsLHY	knockout	Agrobacterium	SDN1	China	Asia (China)	https://doi.org/10.1016/j.plantsci.2021.111145
Cereals	Poaceae	Rice (Oryza sativa)	industrial utilization	Enhanced biological nitrogen fixation to reduce the use of inorganic nitrogen fertilizers. Enhanced biofilm formation of soil diazotrophic bacteria by modified root microbiome structure. ( Yan et al., 2022 )	CRISPR/Cas9	CYP75B3/CYP75B4	knockout	Agrobacterium tumefaciens	SDN1	USA	North America	https://doi.org/10.1111/pbi.13894
Cereals	Poaceae	Rice (Oryza sativa)	industrial utilization	Enhanced genetic recombination frequency to increase genetic diversity and disrupting genetic interference. ( Liu et al., 2021 )	CRISPR/Cas9	ZEP1	knockout, indels	Agrobacterium tumefaciens	SDN1	China	Asia (China)	https://doi.org/10.3389/fpls.2021.757152
Cereals	Poaceae	Rice (Oryza sativa)	industrial utilization	Thermosensitive genic male sterile lines with high blast resistance and fragrance quality. Resources for hybrid rice breeding. ( Liang et al., 2022 )	CRISPR/Cas	Pi21, TMS5 and Badh2	indels		SDN1	China	Asia (China)	https://doi.org/10.16819/j.1001-7216.2022.211007
Cereals	Poaceae	Rice (Oryza sativa)	industrial utilization	Regulation of flowering time and drought tolerance: flowered 9.6 and 5.8 days earlier. (Gu et al., 2022)	CRISPR/Cas9	OsFTL4	knockout, indels	Agrobacterium tumefaciens	SDN1	China	Asia (China)	https://doi.org/10.1186/s12284-022-00593-1
Cereals	Poaceae	Rice (Oryza sativa)	industrial utilization	Generating male sterility lines (MSL). MS is the absence or non-function of pollen grain in plant or incapability of plants to produce or release functional pollen grains. Using MS lines eliminates the process of mechanical emasculation in hybrid seed production. ( Zou et al., 2017 )	CRISPR/Cas9	OsACOS12	knockout, indels	Agrobacterium tumefaciens	SDN1	China	Asia (China)	https://doi.org/10.1007/s11032-017-0722-9
Cereals	Poaceae	Rice (Oryza sativa)	industrial utilization	Rescued male fertility. Hybrids between divergent populations commonly show hybrid sterility; this reproductive barrier hinders hybrid breeding of the japonica and indica rice subspecies. ( Shen et al., 2017 )	CRISPR/Cas9	Sc-i	knockout, indels	Agrobacterium tumefaciens	SDN1	China	Asia (China)	https://doi.org/10.1038/s41467-017-01400-y
Cereals	Poaceae	Ryegrass (Lolium spp.)	industrial utilization	Early maturity of rice varieties. Rice is a tropical short-day plant. The northward cultivation in China is accompanied with daylength extension and temperature decrease, which are unfavorable for rice, to complete flowering and seed setting. ( Li et al., 2017 )	CRISPR/Cas9	Hd2, Hd4 and Hd5	indels		SDN1	China	Asia (China)	https://doi.org/10.1016/j.jgg.2017.02.001
Cereals	Poaceae	Sorghum (Sorghum bicolor)	industrial utilization	Restoring cytoplasmic sterility. ( Kazama et al., 2019 )	TALEN	orf79 and orf125	knockout, indels	Agrobacterium tumefaciens	SDN1	Japan	Asia	https://doi.org/10.1038/s41477-019-0459-z
Cereals	Poaceae	Sorghum (Sorghum bicolor)	industrial utilization	Confer male sterility for hybrid seed production. Male sterility is an important trait, especially for self-pollinated crops such as rice. ( Ma et al., 2019 )	CRISPR/Cas9	anther-specific genes	knockout	Agrobacterium	SDN1	China	Asia (China)	https://doi.org/10.1016/j.jgg.2019.03.005
Cereals	Poaceae	Sorghum (Sorghum bicolor)	industrial utilization	Generation of a new thermo-sensitive genic male sterile rice line for hybrid breeding of indica rice. ( Barman et al., 2019 )	CRISPR/Cas9	TMS5	knockout, indels	Agrobacterium	SDN1	China, Bangladesh	Collaboration	https://doi.org/10.1186/s12870-019-1715-0
Cereals	Poaceae	Sorghum (Sorghum bicolor)	industrial utilization	Fertility restoration of cytoplasmic male sterility. ( Suketomo et al., 2020 )	CRISPR/Cas9	RMS	knockout, indels	Agrobacterium tumefaciens	SDN1	Japan	Asia	https://doi.org/10.5511/plantbiotechnology.20.0326b
Cereals	Poaceae	Sorghum (Sorghum bicolor)	industrial utilization	Male sterility and decreased total fatty acid content in the anther. ( Basnet et al., 2019 )	CRISPR/Cas9	OsDGD2β	knockout, deletions	Agrobacterium tumefaciens	SDN1	China	Asia (China)	https://doi.org/10.1186/s12284-019-0320-z
Cereals	Poaceae	Sugarcane (Saccharum spp. hybrid)	industrial utilization	Development of commercial thermosensitive genic male sterile lines to accelerate hybrid rice breeding. ( Zhou et al., 2016 )	CRISPR/Cas9	TMS5	knockout, indels	Agrobacterium tumefaciens	SDN1	China	Asia (China)	https://doi.org/10.1038/srep37395
Cereals	Poaceae	Sugarcane (Saccharum spp. hybrid)	industrial utilization	Induction of haploid plants and a reduced seed set for rice breeding. ( Yao et al., 2018 )	CRISPR/Cas	OsMATL	knockout, indels	Agrobacterium tumefaciens	SDN1	China, India, USA	Collaboration	https://doi.org/10.1038/s41477-018-0193-y
Cereals	Poaceae	Sugarcane (Saccharum spp. hybrid)	industrial utilization	Asexual propagation trough seeds. Induction of apomeiosis, mitosis instead of meiosis. This proces leads to the production of genetically identical seeds, serving many applications in plant breeding. ( Khanday et al., 2019 )	CRISPR/Cas9	bbm1 bbm3 and bbm2 bbm3 double mutants	knockout, indels	calli were transformed with pCRISPR	SDN1	USA, France	Collaboration	https://doi.org/10.1038/s41586-018-0785-8
Cereals	Poaceae	Switchgrass (Panicum virgatum)	industrial utilization	Genetic variability. The genetically reprogrammed rice plants can act as donor lines to stabilize important agronomic traits or can be a potential resource to create more segregating population. ( K et al., 2021 )	CRISPR/Cas9	MSH2	indels	Agrobacterium	SDN1	India	Asia	https://doi.org/10.1021/acs.jafc.1c00328
Cereals	Poaceae	Switchgrass (Panicum virgatum)	industrial utilization	Creation of photoperiod-/thermo-sensitive genic male-sterile (P/TGMS) lines, important for commercial rice breeding. P/TGMS rice lines are useful germplasm resources for two-line hybrid breeding. ( Lan et al., 2019 )	CRISPR/Cas9	PTGMS2-1	indels		SDN1	China	Asia (China)	https://doi.org/10.1016/j.rsci.2018.12.006
Cereals	Poaceae	Switchgrass (Panicum virgatum)	industrial utilization	Removal of methyl iodide emissions. The release of methyl iodide in the athmospere causes ozone depletion and thus represents an important environmental threat. ( Carlessi et al., 2021 )	CRISPR/Cas9	OsHOL1	knockout, indels	Agrobacterium tumefaciens, freeze–thaw	SDN1	Italy	Europe	https://doi.org/10.1038/s41598-021-95198-x
Cereals	Poaceae	Switchgrass (Panicum virgatum)	industrial utilization	Enhanced biomass saccharification by altered lignin biosynthesis. The intrinsic recalcitrance of lignocellulose residues requires high energy input for bioethanol production. ( Zhang et al., 2020 )	CRISPR/Cas9	OsCAD2	insertions	Agrobacterium tumefaciens, freeze–thaw	SDN1	China	Asia (China)	https://doi.org/10.1111/gcbb.12772
Cereals	Poaceae	Tef (Eragrostis tef)	industrial utilization	Prolonged basic vegetative growth periods for flexible cropping systems in southern China, as well as in other low-latitude regions. Most of the mid-latitude varities were sensitive to temperature or photoperiod, resulting in low grain yield when cultivated in low-latitude regions. ( Wu et al., 2020 )	CRISPR/Cas9	Ehd1	indels	Agrobacterium tumefaciens	SDN1	China	Asia (China)	https://doi.org/10.3389/fpls.2020.00307
Cereals	Poaceae	Weedy rice (Oryza sativa f. spontanea)	industrial utilization	Production of herbicide-sensitive strain to prevent volunteer infestation. Volunteer rice grows when cultivated rice seed fall into fields, overwinter and spontaneously germinate the next spring. ( Komatsu et al., 2020 )	BE				SDN1	Japan	Asia
Cereals	Poaceae	Wheat (Triticum aestivum)	industrial utilization	Rescued hybrid female fertility. Hybrids between divergent populations commonly show hybrid sterility; this reproductive barrier hinders hybrid breeding of the japonica and indica rice subspecies. ( Guo et al., 2023 )	CRISPR/Cas9	ORF3	knockout, indels	Agrobacterium tumefaciens	SDN1	China	Asia (China)	https://doi.org/10.3390/agronomy13041094
Cereals	Poaceae	Wheat (Triticum aestivum)	industrial utilization	Higher haploid induction rate. Haploid induction allows formation of doubled haploids, which can be used to rapidly fix genetic information. ( Jang et al., 2023 )	CRISPR/Cas				SDN1	Korea	Asia
Cereals	Poaceae	Wheat (Triticum aestivum)	herbicide tolerance	Herbicide resistance. ( Li et al., 2016 )	TALEN	OsALS	DSBs	Agrobacterium tumefaciens	SDN1	USA	North America	https://doi.org/10.1016/j.jgg.2016.03.005
Cereals	Poaceae	Wheat (Triticum aestivum)	herbicide tolerance	Resistance to ALS-inhibiting herbicides. ( Okuzaki et al., 2003 )	ODM	ALS	conversions	particle bombardment	SDN1	Japan	Asia	https://doi.org/10.1007/s00299-003-0698-2
Cereals	Poaceae	Wheat (Triticum aestivum)	herbicide tolerance	Bispyribac sodium, haloxyfop ( Xu et al., 2021 )	BE	OsACC1, OsALS	indels	Agrobacterium tumefaciens	SDN1	China	Asia (China)	https://doi.org/10.1111/jipb.13146
Cereals	Poaceae	Wheat (Triticum aestivum)	herbicide tolerance	Haloxyfop ( Liu et al., 2020 )	BE	OsACC	conversions	Agrobacterium tumefaciens	SDN1	China	Asia (China)	https://doi.org/10.1111/pbi.13348
Cereals	Poaceae	Wheat (Triticum aestivum)	herbicide tolerance	Haloxyfop-R-methyl ( Xu et al., 2020 )	PE	PE3	Deletions, insertions, inversions	Agrobacterium tumefaciens	SDN1	China	Asia (China)	https://doi.org/10.1016/j.xplc.2020.100043
Cereals	Poaceae	Wheat (Triticum aestivum)	herbicide tolerance	Glyphosate ( Li et al., 2016 )	SDN1CRISPR/Cas	EPSPS	replacements and indels	particle bombardment, vector	SDN1	China	Asia (China)	https://doi.org/10.1038/nplants.2016.139
Cereals	Poaceae	Wheat (Triticum aestivum)	herbicide tolerance	Bispyribac sodium ( Kuang et al., 2020 )	BE	OsALS1	conversions	both Agrobacterium-mediated and particle-bombardment	SDN1	China, Norway	Collaboration	https://doi.org/10.1016/j.molp.2020.01.010
Cereals	Poaceae	Wheat (Triticum aestivum)	herbicide tolerance	Bispyribac sodium ( Butt et al., 2020 )	PE	OsALS	insertions, conversions	Agrobacterium tumefaciens	SDN1	Saudi Arabia	Collaboration	https://doi.org/10.1111/pbi.13399
Cereals	Poaceae	Wheat (Triticum aestivum)	herbicide tolerance	Herbicide (haloxyfop) resistance. ( Li et al., 2020 )	BE	OsACC)	based editing	Agrobacterium tumefaciens	SDN3, SDN2	China	Asia (China)	https://doi.org/10.1038/s41587-019-0393-7
Cereals	Poaceae	Wheat (Triticum aestivum)	herbicide tolerance	Increased herbicide tolerance. ( Sun et al., 2016 )	CRISPR/Cas	ALS	DSBs, insertions, conversions	Agrobacterium tumefaciens	SDN1	China	Asia (China)	https://doi.org/10.1016/j.molp.2016.01.001
Cereals	Poaceae	Wheat (Triticum aestivum)	herbicide tolerance	Herbicide tolerance: Bispyribac-sodium (BS). BS is a pyrimidinyl carboxy herbicide. (Zafar et al., 2023)	CRISPR/Cas				SDN1	Pakistan	Asia
Cereals	Poaceae	Wheat (Triticum aestivum)	herbicide tolerance	Improved paraquat resistance in rice without obvious yield penalty. ( Lyu et al., 2022 )	CRISPR/Cas9	OsPUT1/2/3	knockout, indels	Agrobacterium tumefaciens	SDN1	China	Asia (China)	https://doi.org/10.1007/s42994-022-00075-4
Cereals	Poaceae	Wheat (Triticum aestivum)	herbicide tolerance	Herbicide tolerance (ALS-targeting) ( Wang et al., 2020 )	CRISPR/Cas9	OsALS	knockout, indels	Agrobacterium tumefaciens	SDN1	China, Australia	Collaboration	https://doi.org/10.1016/j.cj.2020.06.001
Cereals	Poaceae	Wheat (Triticum aestivum)	herbicide tolerance	Herbicide tolerance: ALS-inhibiting (Okuzaki et al., 2004)	ODM	ALS	conversions	gold particles bombarded, COs	SDN1	Japan	Asia	https://doi.org/10.1007/s00299-003-0698-2
Cereals	Poaceae	Wheat (Triticum aestivum)	herbicide tolerance	Herbicide resistance ( Shimatani et al. 2018 )	BE	ALS A96V	conversions	Agrobacterium tumefaciens	SDN1	Japan	Asia	https://doi.org/10.1016/j.plaphy.2018.04.028
Cereals	Poaceae	Wheat (Triticum aestivum)	herbicide tolerance	Bispyribac sodium ( Butt et al., 2017 )	CRISPR/Cas				SDN1	Saudi Arabia, Egypt, USA	Collaboration
Cereals	Poaceae	Wheat (Triticum aestivum)	herbicide tolerance	Herboxidiene ( Butt et al., 2019 )	CRISPR/Cas				SDN1	Saudi Arabia, France	Collaboration
Cereals	Poaceae	Wheat (Triticum aestivum)	herbicide tolerance	FCD & bipyrazone ( Lu et al., 2021 )	CRISPR/Cas9	CP12, PPO1, HPPD and Ubiquitin2	knock-up, inversion		SDN1	China	Asia (China)	https://doi.org/10.1038/s41477-021-01019-4
Cereals	Poaceae	Wheat (Triticum aestivum)	herbicide tolerance	Imazamox ( Shimatani et al. 2017 )	BE	ALS	substitution	Agrobacterium tumefaciens	SDN1	Japan	Asia	https://doi.org/10.1038/nbt.3833
Cereals	Poaceae	Wheat (Triticum aestivum)	herbicide tolerance	ALS-inhibiting herbicides broad spectrum: Nicosulfuron, imazapic, pyroxsulam, flucarbazone, bispyriba (Zhang et al., 2020)	BE	ALS	base editing	Agrobacterium tumefaciens	SDN1	China	Asia (China)	https://doi.org/10.1007/s11427-020-1800-5
Cereals	Poaceae	Wheat (Triticum aestivum)	herbicide tolerance	Haloxyfopo-R-methyl ( Li et al., 2018 )	BE	OsACC-T1, OsALS-T1, OsCDC48-T3, OsDEP1-T1, OsDEP1-T2, and OsNRT1.1B-T1	A•T to G•C conversion	Agrobacterium tumefaciens	SDN1	China	Asia (China)	https://doi.org/10.1186/s13059-018-1443-z
Cereals	Poaceae	Wheat (Triticum aestivum)	herbicide tolerance	Dinitroanaline ( Liu et al., 2021 )	BE	OsTubA2	A>G conversion	Agrobacterium tumefaciens	SDN1	China, Norway	Collaboration	https://doi.org/10.1111/pbi.13430
Cereals	Poaceae	Wheat (Triticum aestivum)	herbicide tolerance	Imidazolinone, haloxyfop-R-methyl, glufosinate, dinitroaniline ( Yan et al., 2021 )	BE	TadA	A to G conversion	Agrobacterium tumefaciens	SDN1	China	Asia (China)	https://doi.org/10.1016/j.molp.2021.02.007
Cereals	Poaceae	Wheat (Triticum aestivum)	herbicide tolerance	Resistance to HPPD-inhibiting herbicides. ( Wu et al., 2023 )	CRISPR/Cas	OsHPPD	indels	Agrobacterium tumefaciens	SDN1	China	Asia (China)	https://doi.org/10.1016/j.xplc.2023.100605
Cereals	Poaceae	Wheat (Triticum aestivum)	product color/flavour	Tangerine color	CRISPR/Cas9/HDR	LcyE	insertions, deletions, substitutions	Agrobacterium tumefaciens	SDN1	Korea	Asia	https://doi.org/10.3390/ijms231810383
Cereals	Poaceae	Wheat (Triticum aestivum)	product color/flavour	Red rice	CRISPR/Cas9	rc	deletions and substitution	Agrobacterium tumefaciens	SDN1	China	Asia (China)	https://doi.org/10.1111/pbi.13125
Cereals	Poaceae	Wheat (Triticum aestivum)	storage performance	Improved seed storability	TALEN	LOX3	knockout	Agrobacterium tumefaciens		China	Asia (China)	https://doi.org/10.1371/journal.pone.0143877
Cereals	Poaceae	Wheat (Triticum aestivum)	storage performance	Increased seed longevity	CRISPR/Cas9	OsLOX10	knockout	Agrobacterium tumefaciens	SDN1	China	Asia (China)	https://doi.org/10.1007/s11103-023-01334-8
Cereals	Poaceae	Wheat (Triticum aestivum)	industrial utilization	Manipulation of self-incompatibility	CRISPR/Cas9	LpDMC1	knockout	PEG‐protoplasts	SDN1	China, Denmark	Collaboration	https://doi.org/10.1111%2Fpbi.13359
Cereals	Poaceae	Wheat (Triticum aestivum)	biotic stress tolerance	Resistance to parasitic weed: Striga spp. The parasitic plant reduces yields of cereal crops worldwide. (Hao et al., 2023)	CRISPR/Cas9	CCD	knockout	Agrobacterium tumefaciens	SDN1	USA, Senegal, Kenya	Collaboration	https://doi.org/10.1094/PBIOMES-08-22-0053-R
Cereals	Poaceae	Wheat (Triticum aestivum)	improved food/feed quality	Increased digestibility and protein quality. Reduced kafirin levels. Kafirins are the major storage proteins in sorghum grains and form protein bodies with poor digestibility. Kafirins are devoid of the essential amino acid lysine, they also impart poor protein quality to the kernel. ( Li et al., 2018 )	CRISPR/Cas9	k1C	indels	Agrobacterium tumefaciens	SDN1	USA	North America	https://doi.org/10.1104/pp.18.00200
Cereals	Poaceae	Wheat (Triticum aestivum)	improved food/feed quality	Fragrant sorghum. No fragrant sorghums are currently on the market. Extraordinary aromatic smell in both seeds and leaves. Experiments showed that fragrant sorghum leaves were attractable for animal feeding. ( Zhang et al., 2022 )	CRISPR/Cas9	SbBADH2	knockout	Agrobacterium tumefaciens	SDN1	China	Asia (China)	https://doi.org/10.1111/jipb.13232
Cereals	Poaceae	Wheat (Triticum aestivum)	improved food/feed quality	Improved kafirin digestibility, which increases the grain nutritional value. ( Elkonin et al., 2023 )	CRISPR/Cas9	k1C5 and gKAF1	indels, substitutions	Agrobacterium tumefaciens	SDN1	Russia	Asia	https://doi.org/10.1016/j.cj.2023.02.005
Cereals	Poaceae	Wheat (Triticum aestivum)	increased plant yield and growth	Altering leaf inclination angle which has the potential to elevate yield in high-density plantings. ( Brant et al., 2022 )	CRISPR/Cas9	LG1	knockout		SDN1	USA, Turkey	Collaboration	https://doi.org/10.1002/biot.202100237
Cereals	Poaceae	Wheat (Triticum aestivum)	industrial utilization	Bioethanol production: Improved saccharification efficiency without compromising biomass yield. (Kannan et al., 2017)	TALEN	COMT	indels	Agrobacterium tumefaciens	SDN1	USA, South Korea	Collaboration	https://doi.org/10.1111/pbi.12833
Cereals	Poaceae	Wheat (Triticum aestivum)	industrial utilization	Bio-fuel production: Reduced lignin content, improves cell wall composition for production of bio-ethanol. (Jung et al., 2016)	TALEN	COMT	indels, substitutions	Agrobacterium tumefaciens	SDN1	USA, South Korea	Collaboration	https://doi.org/10.1007/s11103-016-0499-y
Cereals	Poaceae	Wheat (Triticum aestivum)	industrial utilization	Bio-fuel production: decreased lignin content improves cell wall composition for production of bio-ethanol. (Laksana et al., 2024)	CRISPR/Cas9	SoLIM	indels, substitutions	Agrobacterium tumefaciens	SDN1	Thailand	Asia	https://doi.org/10.1016/j.plantsci.2024.111987
Cereals	Poaceae	Wheat (Triticum aestivum)	increased plant yield and growth	Bushy phenotype and increased tiller production. ( Liu et al., 2017 )	CRISPR/Cas9	1(tb1)a, 1(tb1)b and PGM	knockout, indels	Agrobacterium tumefaciens	SDN1	USA	North America	https://doi.org/10.1111/pbi.12778
Cereals	Poaceae	Wheat (Triticum aestivum)	increased plant yield and growth	Improve biomass yield and salinity tolerance. ( Guan et al., 2020 )	CRISPR/Cas9	PvArf	overexpression	Agrobacterium tumefaciens	ODM	USA	North America	https://doi.org/10.1007/s00299-020-02589-x
Cereals	Poaceae	Wheat (Triticum aestivum)	increased plant yield and growth	Conferred lodging resistance	CRISPR/Cas9	SEMIDWARF-1 (SD-1)	knockout	Agrobacterium tumefaciens	PE	USA, Ethiopia	Collaboration	https://doi.org/10.1111/pbi.13842
Cereals	Poaceae	Wheat (Triticum aestivum)	abiotic stress tolerance	Removal of harmful pericarp character of weedy rice while increasing drought tolerance.	CRISPR/Cas9	Rc	indels	Agrobacterium tumefaciens	SDN4	China	Asia (China)	https://doi.org/10.3390/agronomy13041130
Cereals	Poaceae	Wheat (Triticum aestivum)	industrial utilization	Induction of haploid plants for the development of good inbred lines for efficient and fast breeding. ( Liu et al., 2021 )	CRISPR/Cas(SpCas9, LbCpf1, and xCas9)	GUS, TaWaxy and TaMTL	knockout, indels	Agrobacterium tumefaciens	ODM	China	Asia (China)	https://doi.org/10.1093/jxb/erz529
Fruits/ Trees	Rosaceae	Apple (Malus domestica)	biotic stress tolerance		CRISPR/Cas9	MdDIPM4	knockout	Agrobacterium tumefaciens	PE	Italy	Europe	https://doi.org/10.1111/pbi.13253
Fruits/ Trees	Rosaceae	Apple (Malus domestica)	product color/flavour	albino phenotype	CRISPR/Cas9	apple PDS	homozygous knockout mutation	Agrobacterium	SDN3	Japan	Asia	https://doi.org/10.1038/srep31481
Fruits/ Trees	Rosaceae	Apple (Malus domestica)	abiotic stress tolerance	Fruits insensitive to the effectss of high temperature stress and with reduced browning phenotype caused by high temperatures. ( Wang et al., 2023 )	CRISPR/Cas9	MdPPO1	knockout	Agrobacterium tumefaciens	SDN4	China	Asia (China)	https://doi.org/10.1016/j.hpj.2022.10.013
Fruits/ Trees	Rosaceae	Apple (Malus domestica)	biotic stress tolerance	Bacterial resistance: Increased resistance to Erwinia amylovora, causing fire blight disease that threatens the apple and a wide range of ornamental and commercial Rosaceae host plants. (Malnoy et al., 2016)	CRISPR/Cas9	DIPM-1, DIPM-2, and DIPM-4	indels	Agrobacterium	BE	Italy, South Korea	Collaboration	https://doi.org/10.3389/fpls.2016.01904
Fruits/ Trees	Rosaceae	Pear (Pyrus sp.)	product color/flavour	Albino phenotype	CRISPR/Cas9	PDS and TFL1	knockout	A. tumefaciens	SDN2	France	Europe	https://doi.org/10.3389/fpls.2019.00040
Fruits/ Trees	Rosaceae	Strawberry (Fragaria ananassa)	increased plant yield and growth	Enlarged leaf and petal sizes resulting in bigger flowers. The size of a floral organ is one of the ornamental traits of strawberry. ( Zhao et al., 2023 )	CRISPR/Cas9	FvCYCA1	overexpression	Agrobacterium tumefaciens	SDN1	China	Asia (China)	https://doi.org/10.1016/j.scienta.2023.112355
Fruits/ Trees	Rosaceae	Strawberry (Fragaria ananassa)	product color/flavour	Albino phenotype. ( Wilson et al., 2019 )	CRISPR/Cas9	PDS	deletion, substitution	Agrobacterium	SDN1	NIAB EMR, UK	Collaboration	https://doi.org/10.1186/s13007-019-0428-6
Fruits/ Trees	Rosaceae	Strawberry (Fragaria ananassa)	product color/flavour	Fruit coloration. Fruit color affects consumer preference and is one of the breeding objectives of great interests. For example, white-fruited cultivars are sold at a much higher price than red-fruited cultivars. ( Gao et al., 2020 )	CRISPR/Cas9	RAP	knockout	Agrobacterium tumefaciens	SDN1	China, USA	Collaboration	https://doi.org/10.1111/pbi.13317
Fruits/ Trees	Rosaceae	Strawberry (Fragaria ananassa)	storage performance	Improved strawberry fruit firmness. The postharvest shelf life is highly limited by the loss of firmness, making firmness one of the most important fruit quality traits. ( López-Casado et al., 2023 )	CRISPR/Cas9	FaPG1	knockout	Agrobacterium tumefaciens	SDN1	Spain	Europe	https://doi.org/10.1093/hr/uhad011
Fruits/ Trees	Rosaceae	Wild strawberry (Fragaria vesca)	improved food/feed quality	Fine-tuning sugar content. Consumer preference varies along regional, cultural, and age lines, thus the solution is to create a continuum of phenotypic “taste” changes ( Xing et al., 2020 )		FvebZIPs1.1	substitutions, deletions	Agrobacterium tumefaciens	SDN1	China	Asia (China)	https://doi.org/10.1186/s13059-020-02146-5
Fruits/ Trees	Rosaceae	Wild strawberry (Fragaria vesca)	improved food/feed quality	Increased phosphorus and anthocyanin content. ( Zhang et al., 2023 )	CRISPR/Cas9	FvPHO2	knockout	Agrobacterium tumefaciens	SDN1	China	Asia (China)	https://doi.org/10.1016/j.scienta.2023.112078
Fruits/ Trees	Rosaceae	Wild strawberry (Fragaria vesca)	improved food/feed quality	Increased phosphorus content and improved fruit quality. ( Zhang et al., 2023 )	CRISPR/Cas9	FvPHO2	knockout	Agrobacterium tumefaciens	SDN1	China	Asia (China)	https://doi.org/10.1016/j.scienta.2023.112078
Fruits/ Trees	Rosaceae	Wild strawberry (Fragaria vesca)	increased plant yield and growth	Faster seedling growth. ( Zhou et al., 2018 )	CRISPR/Cas9	ARF8	knockout	Agrobacterium tumefaciens	SDN1	USA	North America	https://doi.org/10.1111/pbi.12922
Fruits/ Trees	Rosaceae	Wild strawberry (Fragaria vesca)	product color/flavour	Albino phenotype. ( Wilson et al., 2019 )	CRISPR/Cas9	PDS	deletions, substitutions	Agrobacterium tumefaciens	SDN1	NIAB EMR, UK	Collaboration	https://doi.org/10.1186/s13007-019-0428-6
Fruits/ Trees	Rutaceae	Duncan grapefruit (Citrus paradisi)	biotic stress tolerance	Bacterial resistance: Xanthomonas citri	CRISPR/Cas9	CsLOB1	indels	Agrobacterium tumefaciens	SDN1	USA	North America	https://doi.org/10.1111/pbi.12677
Fruits/ Trees	Rutaceae	Duncan grapefruit (Citrus paradisi)	biotic stress tolerance	Bacterial resistance: resistance to Xanthomonas citri	CRISPR/Cas9	LOB1	indels	Agrobacterium tumefaciens	SDN1	USA, Egypt	Collaboration	https://doi.org/10.1094/phyto-04-21-0144-r
Fruits/ Trees	Rutaceae	Orange (Citrus sinensis)	biotic stress tolerance	Bacterial resistance: enhanced resistance to Xanthomonas citri, causing citrus canker, one of the most serious diseases affecting the global citrus industry. (Long et al., 2021)	CRISPR/Cas9	CsWRKY22	knockout	Agrobacterium tumefaciens	SDN1	China	Asia (China)	https://doi.org/10.1038/s41438-021-00486-2
Fruits/ Trees	Rutaceae	Orange (Citrus sinensis)	biotic stress tolerance	Bacterial resistance: Xanthomonas citri, causing citrus canker, one of the most serious diseases affecting the global citrus industry. Citrus is the most produced fruit in the world. (Peng et al., 2017)	CRISPR/Cas9	CsLOB1	indels, substitutions	Agrobacterium tumefaciens	SDN1	China	Asia (China)	https://doi.org/10.1111/pbi.12733
Fruits/ Trees	Rutaceae	Orange (Citrus sinensis)	increased plant yield and growth	Altered tree architecture, exhibited pleiotropic phenotypes: including differences in branch angle and stem growth. (Dutt et al., 2022)	CRISPR/Cas9	CsTAC1	knockout	Agrobacterium tumefaciens	SDN1	USA, Egypt	Collaboration	https://doi.org/10.1016/j.plantsci.2022.111401
Fruits/ Trees	Rutaceae	Orange (Citrus sinensis)	product color/flavour	Anthocyanin-rich and pigmented sweet oranges. ( Salonia et al., 2022 )	CRISPR/Cas9	fruit-specific β-cyclase 2	knockout	Agrobacterium tumefaciens	SDN1	Italy	Europe	https://doi.org/10.3389/fpls.2022.975917
Fruits/ Trees	Rutaceae	Pummelo (Citrus maxima)	biotic stress tolerance	Bacterial resistance to Xanthomonas citri	CRISPR‐SpCas9p	LOB1	indels	Agrobacterium tumefaciens	SDN1	USA	North America	https://doi.org/10.1111%2Fpbi.13375
Industrial crops	Salicaceae	Poplar (Populus)	abiotic stress tolerance	Improved drought and salt tolerance. ( Zhang et al., 2023 )	CRISPR/Cas9	PagHyPRP1	indels	Agrobacterium tumefaciens	SDN1	China	Asia (China)	https://doi.org/10.1111/pbi.14147
Industrial crops	Salicaceae	Poplar (Populus)	increased plant yield and growth	Induced erect leaf habit and shoot growth for a more efficient light penetration into lower canopy layers. ( Fladung et al., 2021 )	CRISPR/Cas9	TILLER ANGLE CONTROL 1 (TAC1)	knockout	Agrobacterium tumefaciens	SDN1	Germany	Europe	https://doi.org/10.3390/f12121615
Industrial crops	Salicaceae	Poplar (Populus)	increased plant yield and growth	Increased formation of adventitious roots (ARs). The formation of ARs is extremely important to the large-scale vegetative propagation of elite genotypes in many economically important woody species. ( Ran et al., 2023 )	CRISPR/Cas9	PeWOX11a	knockout	Agrobacterium tumefaciens	SDN1	China	Asia (China)	https://doi.org/10.3390/ijms24065766
Industrial crops	Salicaceae	Poplar (Populus)	increased plant yield and growth	More and longer lateral roots, more xylem and increased development of secondary vascular tissues: plants more suitable for biofuel and bioenergy production. (An et al., 2023)	CRISPR/Cas9	agGLR3.3a and PagGLR3.3b	knockout	Agrobacterium tumefaciens	SDN1	China	Asia (China)	https://doi.org/10.1016/j.hpj.2023.01.012
Industrial crops	Salicaceae	Poplar (Populus)	industrial utilization	35% reduction in lignin. Fourfold increase in cellulose-to-glucose conversion upon limited saccharification. Efficient saccharification is hindered by the presence of lignin in the secondary-thickened cell walls. ( de Vries et al., 2021 )	CRISPR/Cas9	CSE1 and CSE2	knockout	Agrobacterium tumefaciens	SDN1	Belgium	Europe	https://doi.org/10.1111/pbi.13651
Industrial crops	Salicaceae	Poplar (Populus)	industrial utilization	Reduced lignin content and increased sugar release upon saccharification. ( De Meester et al., 2021 )	CRISPR/Cas9	CCR1	knockout	Agrobacterium tumefaciens	SDN1	Belgium	Europe	https://doi.org/10.1111/tpj.15468
Industrial crops	Salicaceae	Poplar (Populus)	industrial utilization	Improved saccharification efficiency by an altered cell wall architecture. ( Nayeri et al., 2022 )	CRISPR/Cas9	CESA4-related P-CR domain	knockout	Agrobacterium tumefaciens	SDN1	Iran	Asia	https://doi.org/10.1111/pbi.13803
Industrial crops	Salicaceae	Poplar (Populus)	industrial utilization	Tailoring poplar lignin without yield penalty. Reduced recalcitrance. ( De Meester et al., 2020 )	CRISPR/Cas9	CCR2	knockout	Agrobacterium tumefaciens	SDN1	Belgium	Europe	https://doi.org/10.1038/s41467-020-18822-w
Industrial crops	Salicaceae	Poplar (Populus)	industrial utilization	Stem wood discoloration due to lignin reduction. ( Zhou et al., 2015 )	CRISPR/Cas9	4CL1 and 4CL2	indels, SNPs		SDN1	USA	North America	https://doi.org/10.1111/nph.13470
Industrial crops	Salicaceae	Poplar (Populus)	industrial utilization	Complete reproductive sterility to prevent the spread of highly domesticated, exotic or genetically modified organisms into wild populations. ( Azeez et al., 2021 )	CRISPR/Cas9	PopSAP	knockout	Agrobacterium tumefaciens	SDN1	USA	North America	https://doi.org/10.1111/pbi.13451
Industrial crops	Salicaceae	Poplar (Populus)	industrial utilization	Modified wood composition with traits desirable for fiber pulping and lower carbon emissions. The edited wood could bring efficiencies, bioeconomic opportunities and environmental benefits. ( Sulis et al., 2023 )	CRISPR/Cas				SDN1	USA, China	Collaboration	https://www.science.org/doi/abs/10.1126/science.add4514
Industrial crops	Salicaceae	Poplar (Populus)	product color/flavour	Albino phenotype ( Fan et al., 2015 )	CRISPR/Cas9	PtoPDS	knockout, indels	Agrobacterium tumefaciens	SDN1	China	Asia (China)	https://doi.org/10.1038/srep12217
Vegetables	Solanaceae	Chilli pepper (Capsicum annuum L.)	biotic stress tolerance	Viral resistance: Improved resistance to yellow leaf curl virus, a virus responsible for heavy yield losses for chili peper production. (Kurniawati et al., 2020)	CRISPR/Cas9	PCNA	indels	Agrobacterium tumefaciens	SDN1	Indonesia	Asia	https://www.researchgate.net/publication/348670311_Editing_of_PCNA_Gene_by_CRISPRCas9_Technology_to_Improve_the_Red_Chili_Resistance_to_Yellow_Leaf_Curl_Disease
Vegetables	Solanaceae	Chilli pepper (Capsicum annuum L.)	biotic stress tolerance	Fungal resistance: Resistance to pathogen Colletotrichum truncatum, causing anthracnose, a major disease accounting for significant pre- and post-harvest yield losses. (Mishra et al., 2021)	CRISPR/Cas9	CaERF28	indels	Agrobacterium tumefaciens	SDN1	India	Asia	https://doi.org/10.1007/s00425-021-03660-x
Vegetables	Solanaceae	Chilli pepper (Capsicum annuum L.)	herbicide tolerance	Glyphosate resistance	CRISPR/Cas	EPSPS	substitutions	Agrobacterium tumefaciens	SDN1	USA	North America	https://doi.org/10.1371/journal.pone.0194666
Vegetables	Solanaceae	Eggplant (Solanum melongena)	increased plant yield and growth	Various phenotypic changes were observed of which traits such as plant dwarfing, color, shape, and weight, early flowering, a high number of flowers and early fruit set and maturation, fewer seeds, and reduced and delayed browning of fruits are agronomically important. ( Kodackattumannil et al., 2023 )	CRISPR/Cas9	PPO2	knockout		SDN1	United Arab Emirates	Asia	https://doi.org/10.1007/s00299-023-02987-x
Vegetables	Solanaceae	Eggplant (Solanum melongena)	product color/flavour	Albino phenotype.	CRISPR/Cas9	SmPDS	knockout	Agrobacterium tumefaciens	SDN1	India	Asia	https://doi.org/10.1007/s12892-023-00227-y
Vegetables	Solanaceae	Eggplant (Solanum melongena)	storage performance	Reduced fruit flesh browning. The browning of eggplant berry flesh after cutting has a negative impact on fruit quality for both industrial transformation and fresh consumption. ( Maioli et al., 2020 )	CRISPR/Cas9	SmelPPO4, SmelPPO5, and SmelPPO6	knockout	Agrobacterium tumefaciens	SDN1	Italy, Spain	Europe	https://doi.org/10.3389/fpls.2020.607161
Fruits/ Trees	Solanaceae	Groundcherry (Physalis grisea)	increased plant yield and growth	Rapid improvement of domestication traits and genes that control plant architecture, flower production and fruit size. Major productivity traits are improved in an orphan crop.	CRISPR/Cas9	Sl-AGO7	indels	Agrobacterium tumefaciens	SDN1	USA	North America	https://doi.org/10.1038/s41477-018-0259-x
Vegetables	Solanaceae	Pepper (Capsicum spp.)	biotic stress tolerance	Virance resistance. Accurate Differentiation of Four Major Tobamoviruses Infecting Tomato and Pepper	CRISPR/Cas12	PMMoV, ToBRFV, ToMV, and ToMMV detection			SDN1	China	Asia (China)	https://doi.org/10.1021/acs.jafc.3c05268
others	Solanaceae	Petunia (Petunia hybrida)	biotic stress tolerance	Fungal resistance: enhanced resistance against powdery mildew disease. (Xu et al., 2023)	CRISPR/Cas9	PhMLO1	knockout	Agrobacterium tumefaciens	SDN1	South Korea, China	Asia	https://doi.org/10.1007/s11816-023-00854-5
others	Solanaceae	Petunia (Petunia hybrida)	product color/flavour	Flower color modification to a pale purplish pink flower color compared to the purple violet wild type. ( Yu et al., 2021 )	CRISPR/Cas9	F3H	knockout	Agrobacterium tumefaciens	SDN1	South Korea	Asia	https://doi.org/10.1007/s00299-020-02593-1
others	Solanaceae	Petunia (Petunia hybrida)	storage performance	Enhancement of flowering time. Petunia has become popular in the floriculture industry, however it is sensitive to ethylene, which causes flower senescence. ( Xu et al., 2021 )	CRISPR/Cas9	PhACO3 and/or PhACO4	indels	Agrobacterium tumefaciens	SDN1	South Korea	Asia	https://doi.org/10.1016/j.postharvbio.2020.111460
Vegetables	Solanaceae	Potato (Solanum tuberosum)	herbicide tolerance	Imidizolinone (Butler et al., 2016 )	TALEN	ALS1	indels	Agrobacterium tumefaciens	SDN1	USA	North America	https://doi.org/10.3389/fpls.2016.01045
Vegetables	Solanaceae	Potato (Solanum tuberosum)	abiotic stress tolerance	Increased tolerance to cold stress. (Teper-Bamnolker et al., 2022 )	CRISPR/Cas9	VInv	knockout	Agrobacterium tumefaciens	SDN1	Israel	Asia	https://onlinelibrary.wiley.com/doi/epdf/10.1111/tpj.16049
Vegetables	Solanaceae	Potato (Solanum tuberosum)	abiotic stress tolerance	Increased tolerance to drought trough reducing water loss. Tuber development. ( Gonzales et al., 2020 )	CRISPR/Cas9				SDN1	The Netherlands, Spain	Europe	https://doi.org/10.1111/tpj.15093
Vegetables	Solanaceae	Potato (Solanum tuberosum)	improved food/feed quality	amylose-free starch in tubers	CRISPR/Cas9	gbssI	knockout	Agrobacterium tumefaciens	SDN1	USA	North America	https://doi.org/10.3390/ijms23094640
Vegetables	Solanaceae	Potato (Solanum tuberosum)	improved food/feed quality	increased level of anthocyanins biosynthesis	CRISPR/Cas9	StISAC	knockout	Agrobacterium tumefaciens	BE	Italy	Europe	https://doi.org/10.1002/pld3.433
Vegetables	Solanaceae	Potato (Solanum tuberosum)	improved food/feed quality	reduced browning and acrylamide	CRISPR/Cas9	VInv and AS1	deletions, insertions and substitutions	Agrobacterium tumefaciens	BE	Australia	Oceania	https://doi.org/10.3390/plants12020379
Vegetables	Solanaceae	Potato (Solanum tuberosum)	improved food/feed quality	decrease in post-harvest cold-storage sugars formation	CRISPR/Cas9	VInv	knockout	Agrobacterium tumefaciens	BE	Pakistan	Asia	https://doi.org/10.1007/s00425-022-04022-x
Vegetables	Solanaceae	Potato (Solanum tuberosum)	improved food/feed quality	improved starch quality	CRISPR/Cas9	GBSS	knockout	Agrobacterium tumefaciens	SDN1	Sweden	Europe	https://doi.org/10.1007/s00299-016-2062-3
Vegetables	Solanaceae	Potato (Solanum tuberosum)	improved food/feed quality	altered starch properties	CRISPR/Cas9	SBE1 and SBE2	indels	Agrobacterium tumefaciens	SDN1	UK	Europe	https://doi.org/10.1111/pbi.13137
Vegetables	Solanaceae	Potato (Solanum tuberosum)	biotic stress tolerance, abiotic stress tolerance	potato virus Y (PVY) and tolerance to salt and osmotic stress	CRISPR/Cas9	coilin gene	supression	E. coli	SDN1	Russia, USA	Collaboration	https://doi.org/10.1134/S1607672919010241
Vegetables	Solanaceae	Potato (Solanum tuberosum)	biotic stress tolerance	multiple Potato virus Y (PVY)-strains	CRISPR/Cas13	PI, HC-Pro, P3, Cl1, Cl2, and VPg	cleave the ssRNA of multiple strains of PVY	Agrobacterium tumefaciens	SDN1	Pakistan	Asia	https://doi.org/10.1080/21645698.2022.2080481
Vegetables	Solanaceae	Potato (Solanum tuberosum)	biotic stress tolerance	Potato Virus Y	CRISPR/Cas9	eIF4E1	knockout		SDN1	ENEA, Italy, Hungary	Collaboration	https://doi.org/10.3389/fmicb.2022.873930
Vegetables	Solanaceae	Potato (Solanum tuberosum)	biotic stress tolerance	Potato Virus Y	CRISPR/Cas13	P3, CI, NIb or CP region of the PVYO genome		Agrobacterium tumefaciens	SDN1	China, Germany	Collaboration	https://doi.org/10.1111/pbi.13102
Vegetables	Solanaceae	Potato (Solanum tuberosum)	biotic stress tolerance	Phytophthora infestans	CRISPR/Cas9	StDND1, StCHL1, and DMG400000582 (StDMR6-1)	knockout	Agrobacterium tumefaciens	SDN1	Sweden, Denmark	Europe	https://doi.org/10.1038/s41598-021-83972-w
Vegetables	Solanaceae	Potato (Solanum tuberosum)	biotic stress tolerance	Alternaria solani	CRISPR/Cas12				SDN1	China	Asia (China)	https://doi.org/10.1016/j.ecoenv.2023.115220
Vegetables	Solanaceae	Potato (Solanum tuberosum)	biotic stress tolerance	potato virus Y, potato virus X and potato virus S	CRISPR/Cas13	CP genes			SDN1	China	Asia (China)	https://doi.org/10.1038/s42003-023-05205-2
Vegetables	Solanaceae	Potato (Solanum tuberosum)	biotic stress tolerance	Phytophthora	CRISPR/Cas9	StPM1	knockout		SDN1	China	Asia (China)	https://doi.org/10.1111/pbi.14175
Vegetables	Solanaceae	Potato (Solanum tuberosum)	biotic stress tolerance	Fungal and bacterial resistance: Increased resistance to late blight pathogen Phytophthora infestans, common scab, and the early blight pathogen Alternaria solani. (Karlsson et al., 2024)	CRISPR/Cas9				SDN1	Sweden	Europe	https://doi.org/10.1093/hr/uhae130
Vegetables	Solanaceae	Potato (Solanum tuberosum)	biotic stress tolerance	Fungal resistance: Improved resistance against Phytophtora without affecting potato growth and development. (Bi et al., 2023)	CRISPR/Cas9				SDN1	China	Asia (China)	https://doi.org/10.1111/pbi.14175
Vegetables	Solanaceae	Potato (Solanum tuberosum)	improved food/feed quality	abolition of glycoalkaloids	CRISPR/Cas9	St16DOX	knockout		SDN1	Japan	Asia	https://doi.org/10.1016/j.plaphy.2018.04.026
Vegetables	Solanaceae	Potato (Solanum tuberosum)	improved food/feed quality	Starch with an increased amylose ratio and elongated amylopectin chains.	CRISPR/Cas9 RNPs	Sbe1 and Sbe1–Sbe2 simultaneously	incertions/deletions		SDN1	Sweden, Argentina	Collaboration	https://doi.org/10.1038/s41598-021-83462-z
Vegetables	Solanaceae	Potato (Solanum tuberosum)	improved food/feed quality	Reduction of steroidal glycoalkaloids (SGAs)	CRISPR/Cas9	StSSR2	incertions/deletions		SDN1	China	Asia (China)	https://doi.org/10.1080/26895293.2021.1925358
Vegetables	Solanaceae	Potato (Solanum tuberosum)	improved food/feed quality	Amylose-free tubers	CRISPR/Cas9	GBSS	single nucleotide in the form of insertion, deletion and substitution		SDN1	Kazakhstan	Asia	https://doi.org/10.1007/s11248-023-00356-8
Vegetables	Solanaceae	Potato (Solanum tuberosum)	improved food/feed quality	reduction of toxic steroidal glycoalkaloids	TALEN	St SSR2	indels		SDN1	Japan	Asia	https://doi.org/10.1105/tpc.114.130096
Vegetables	Solanaceae	Potato (Solanum tuberosum)	improved food/feed quality	Negligible levels of the possibly toxic steroidal glykoalkaloids (SGAs), but enhanced levels of steroidal saponins, which has pharmaceutically useful functions. ( Akiyama et al., 2017 )	CRISPR/Cas9				SDN1	Japan	Asia	https://doi.org/10.18978/jscrp.52.2_92
Vegetables	Solanaceae	Potato (Solanum tuberosum)	improved food/feed quality	Improved starch quality by reducing the levels of amylose, thus increasing the amylopectin content. ( Ali et al., 2023 )	CRISPR/Cas9				SDN1	Egypt	Africa	https://doi.org/10.21203/rs.3.rs-2563820/v1
Vegetables	Solanaceae	Potato (Solanum tuberosum)	improved food/feed quality	Increased iron content in potato plants. Iron is an essential micronutrient. ( Chauhan et al., 2024 )	CRISPR/Cas9				SDN1	India, USA	Collaboration	https://doi.org/10.1016/j.cpb.2024.100354
Vegetables	Solanaceae	Potato (Solanum tuberosum)	increased plant yield and growth	Increases size of starch granules. Granule size is a key parameter for industrial processing. Larger granules may increase yield during processing and it has been shown in sweet potato that smaller starch granules degrade faster than large granules, so larger granule tubers may be beneficial for storage.	CRISPR/Cas9	FtsZ1	indels	Agrobacterium tumefaciens	SDN1	USA	North America	https://doi.org/10.3390/plants12091878
Vegetables	Solanaceae	Potato (Solanum tuberosum)	increased plant yield and growth	Increased plant height, longer roots, smaller root growth angle and increased tuber weight.	CRISPR/Cas9	StDRO2 intron 1	splicing defect of the StDRO2 intron 1	Agrobacterium tumefaciens	SDN1	China	Asia (China)	https://doi.org/10.1016/j.hpj.2023.11.003
Vegetables	Solanaceae	Potato (Solanum tuberosum)	industrial utilization	Generate self-compatible diploid potato lines for the application of efficient breeding methods.	CRISPR/Cas9	S-RNase	knockout	Agrobacterium tumefaciens	SDN2	USA	North America	https://doi.org/10.3389/fpls.2019.00376
Vegetables	Solanaceae	Potato (Solanum tuberosum)	industrial utilization	Generate self-compatible diploid potato lines for the application of efficient breeding methods.	CRISPR/Cas9	Sli	knockout	Agrobacterium tumefaciens	SDN1	The Netherlands	Europe	https://doi.org/10.1038/s41467-021-24267-6
Vegetables	Solanaceae	Potato (Solanum tuberosum)	herbicide tolerance	Imidizolinone	CRISPR/Cas9	ALS1	knockout	Agrobacterium tumefaciens	SDN1	USA	North America	https://doi.org/10.3389/fpls.2016.01045
Vegetables	Solanaceae	Potato (Solanum tuberosum)	herbicide tolerance	Chlorsulfuron	CRISPR/Cas9 (Το έχει και ως ΒΕ)	StALS	indels	Agrobacterium tumefaciens	BE	France	Europe	https://doi.org/10.3390/ijms20020402
Vegetables	Solanaceae	Potato (Solanum tuberosum)	product color/flavour	Albino phenotype	CRISPR/Cas9	PDS	indels, Substitutions	Agrobacterium tumefaciens	SDN1	Hungary	Europe	https://doi.org/10.1186/s12896-020-00621-2
Vegetables	Solanaceae	Potato (Solanum tuberosum)	product color/flavour	Alleviated browning of freshly cut potatoes.	CRISPR/Cas9	StPHB3	knockout	Agrobacterium tumefaciens	SDN1	China	Asia (China)	https://doi.org/10.1016/j.postharvbio.2023.112598
Vegetables	Solanaceae	Potato (Solanum tuberosum)	storage performance	Improved cold storage and processing traits: reduced levels of acrylamide, reduced sugars.	TALEN	VInv	knockout	Agrobacterium tumefaciens	SDN1	USA	North America	https://doi.org/10.1111/pbi.12370
Vegetables	Solanaceae	Potato (Solanum tuberosum)	storage performance	Reduced enzymatic browning. The formation of dark-colored precipitates in fruits and vegetables causes undesirable changes in organoleptic properties and the loss of nutritional quality.	CRISPR/Cas9	StPPO2	indels	Agrobacterium tumefaciens	SDN1	Argentina, Sweden	Collaboration	https://doi.org/10.3389/fpls.2019.01649
Vegetables	Solanaceae	Potato (Solanum tuberosum)	storage performance	Decreased cold-induced sweetening of the potato tubers. Cold-storage causes undesired sweetening which reduces the quality and the commercial value of the tubers.	CRISPR/Cas9	starch phosphorylase	indels, knockout	Agrobacterium tumefaciens	SDN1	Egypt	Africa	https://doi.org/10.21608/AJS.2023.198877.1517
Industrial crops	Solanaceae	Tobacco (Nicotiana benthamiana)	biotic stress tolerance	Beet Severe Curly Top Virus (BSCTV)	CRISPR/Cas9		indels		SDN1	China	Asia (China)	https://doi.org/10.1038/nplants.2015.144
Industrial crops	Solanaceae	Tobacco (Nicotiana benthamiana)	biotic stress tolerance	cucumber mosaic virus (CMV), Tobacco Mosaic Virus (TMV)	CRISPR/Cas9	23 target sites for CMV, 3 sites for TMV			SDN1	China, USA	Collaboration	https://doi.org/10.1111/pbi.12881
Industrial crops	Solanaceae	Tobacco (Nicotiana benthamiana)	biotic stress tolerance	Cotton Leaf Curl Kokhran Virus	CRISPR/Cas9	intergenic region (IR) of the virus	viral interference against CLCuKoV		SDN1	Pakistan	Asia	https://doi.org/10.21203/rs.3.rs-604666/v1
Industrial crops	Solanaceae	Tobacco (Nicotiana tabacum)	industrial utilization	producing low alkaloid tobacco plants	CRISPR/Cas9	QPT2	knockout		SDN1	USA	North America	https://doi.org/10.1186/s13104-022-06188-9
Industrial crops	Solanaceae	Tobacco (Nicotiana tabacum)	increased plant yield and growth	etiolated leaves for the pds mutant and more branches for the pdr6 mutant	CRISPR/Cas9	NtPDS and NtPDR6	Targeted deletion and inversion		SDN1	China	Asia (China)	https://doi.org/10.1007/s11103-014-0263-0
Industrial crops	Solanaceae	Tobacco (Nicotiana tabacum)	improved food/feed quality	reduction of the nicotine content	CRISPR/Cas9	BBL genes (BBLa–BBLc)	knockout		SDN1	Germany	Europe	https://doi.org/10.1111/pbi.13193
Industrial crops	Solanaceae	Tobacco (Nicotiana tabacum)	abiotic stress tolerance	regulating drought tolerance	CRISPR/Cas9	NtAITR	single-nucleotide insertion/deletion or the deletion of a few nucleotides		SDN1	China	Asia (China)	https://doi.org/10.3390/ijms232315268
Industrial crops	Solanaceae	Tobacco (Nicotiana tabacum)	biotic stress tolerance	Tobacco mosaic virus (TMV)	CRISPR/Cas9	NtTOM1	insertions and deletions		SDN1	India, USA	Collaboration	https://doi.org/10.1007/s11033-023-08440-2
Industrial crops	Solanaceae	Tobacco (Nicotiana tabacum)	industrial utilization	CMS	CRISPR/Cas9	mtatp9	cleave the mtatp9 alleles		SDN1	China	Asia (China)	https://doi.org/10.1007/s10142-023-01136-7
Industrial crops	Solanaceae	Tobacco (Nicotiana tabacum)	abiotic stress tolerance	cadmium tolerance	CRISPR/Cas9	NtNRAMP3	knockout		SDN1	China	Asia (China)	https://doi.org/10.1016/j.jhazmat.2022.128701
Industrial crops	Solanaceae	Tobacco (Nicotiana tabacum)	abiotic stress tolerance	drought tolerance	CRISPR/Cas9	NtPOD63 L	knockout		SDN1	China	Asia (China)	https://doi.org/10.1016/j.indcrop.2022.116218
Industrial crops	Solanaceae	Tobacco (Nicotiana tabacum)	abiotic stress tolerance	drought tolerance	CRISPR/Cas9	NtPIF1	knockout		SDN1	China	Asia (China)	https://doi.org/10.1016/j.ijbiomac.2023.125693
Industrial crops	Solanaceae	Tobacco (Nicotiana tabacum)	abiotic stress tolerance	cadmium tolerance	CRISPR/Cas9	NtNRAMP6c	knockout		SDN1	China	Asia (China)	https://doi.org/10.1016/j.ecoenv.2023.115885
Industrial crops	Solanaceae	Tobacco (Nicotiana tabacum)	improved food/feed quality	ultra-low nicotine level	CRISPR/Cas9	A622 genes( A622 A622L)	knockout		SDN1	USA	North America	https://link.springer.com/article/10.1007/s11032-022-01293-w
Industrial crops	Solanaceae	Tobacco (Nicotiana tabacum)	improved food/feed quality	cadmium tolerance	CRISPR/Cas9	NtNRAMP3	knockout		SDN1	China	Asia (China)	https://doi.org/10.1016/j.jhazmat.2022.128701
Industrial crops	Solanaceae	Tobacco (Nicotiana tabacum)	improved food/feed quality	reduced nicotine levels	CRISPR/Cas9	NtHY5	knockout		SDN1	India	Asia	https://doi.org/10.1016/j.jhazmat.2023.133255
Industrial crops	Solanaceae	Tobacco (Nicotiana tabacum)	improved food/feed quality	increased potassium concentrations	CRISPR/Cas9	NtTPKa	knockout		SDN1	China	Asia (China)	https://ssrn.com/abstract=4737731
Industrial crops	Solanaceae	Tobacco (Nicotiana tabacum)	abiotic stress tolerance	drought tolerance	CRISPR/Cas9	NtRAV4	overexpression and knockout		SDN1	China	Asia (China)	https://doi.org/10.1007/s00299-022-02896-5
Industrial crops	Solanaceae	Tobacco (Nicotiana tabacum)	biotic stress tolerance	Potato virus Y (PVY)	CRISPR/Cas9	eIF4E (eIF4E1-S, eIF4E1-T, eIF4E2-S and eIF4E2-T)	simultaneously knock out		SDN1	Vietnam, UK	Collaboration	https://doi.org/10.1038/s41598-022-18923-0
Industrial crops	Solanaceae	Tobacco (Nicotiana tabacum)	biotic stress tolerance	Potato virus Y (PVY)	CRISPR/Cas9	Va gene (Ntab0942120)	knockout		SDN1	China	Asia (China)	https://doi.org/10.1590/1984-70332021v21n1a6
Industrial crops	Solanaceae	Tobacco (Nicotiana tabacum)	biotic stress tolerance	Tobacco mosaic virus (TMV)	CRISPR/Cas9	NtTOM1	insertions and deletions		SDN1	India, USA	Collaboration	https://doi.org/10.1007/s11033-023-08440-2
Industrial crops	Solanaceae	Tobacco (Nicotiana tabacum)	biotic stress tolerance	Golovinomyces cichoracearum, powdery mildew	CRISPR/Cas9	NtMLO1 and NtMLO2			SDN1	China	Asia (China)	https://doi.org/10.1007/s10681-023-03196-z
Industrial crops	Solanaceae	Tobacco (Nicotiana tabacum)	industrial utilization	Establishment of maternal haploid induction. Doubled haploid technology is used to obtain homozygous lines in a single generation. This technique significantly accelerates the crop breeding trajectory.	CRISPR/Cas9	NtDMP1	indels	Agrobacterium tumefaciens	SDN1	China, The Netherlands	Collaboration	https://doi.org/10.1111/jipb.13244
Industrial crops	Solanaceae	Tobacco (Nicotiana tabacum)	industrial utilization	Accumulate low levels of alkaloids. Nicotine is the most abundant alkaloid produced in tobacco plants. Switching to cigarettes containing levels of nicotine below the level of sustaining an addiction response will smoke less and/or find it easier to quit. Possibly, the US Food and Drug Administration (FDA) may mandate such reductions in future cigarette products.	CRISPR/Cas9	QPT2	knockout	Agrobacterium tumefaciens	SDN1	USA	North America	https://doi.org/10.1186/s13104-022-06188-9
Industrial crops	Solanaceae	Tobacco (Nicotiana tabacum)	industrial utilization	Glycoproteins without plant-specific glycans. Plants or plant cells can be used to produce pharmacological glycoproteins, for example antibodies or vaccines. However these proteins carry N-glycans with plant-typical residues [β(1,2)-xylose and core α(1,3)-fucose]. This plant-specific glycans can greatly impact the immunogenicity, allergenicity, or activity of the protein.	CRISPR/Cas9	β(1,2)-xylosyltransferase, α(1,3)-fucosyltransferase	knockout	Agrobacterium tumefaciens	SDN1	Belgium	Europe	https://doi.org/10.3389/fpls.2017.00403
Industrial crops	Solanaceae	Tobacco (Nicotiana tabacum)	industrial utilization	Nicotine-free tobacco.	CRISPR/Cas9	BBLa, BBLc, BBLd.2, BBLb, BBLd.1, BBLe	knockout	Agrobacterium tumefaciens	SDN1	Germany	Europe	https://doi.org/10.1111/pbi.13193
Vegetables	Solanaceae	Tomato (Solanum lycopersicum)	abiotic stress tolerance	Drought tolerance	CRISPR/Cas9	GID1, SLY1	insertion	Agrobacterium tumefaciens	SDN1	Israel	Asia	https://doi.org/10.1093/jxb/eraa137
Vegetables	Solanaceae	Tomato (Solanum lycopersicum)	abiotic stress tolerance	Salt stress tolerance	CRISPR/Cas9	SlHyPRP1	indels	Agrobacterium tumefaciens	SDN1	Vietnam, South Korea	Collaboration	https://doi.org/10.1007/s00299-020-02622-z
Vegetables	Solanaceae	Tomato (Solanum lycopersicum)	abiotic stress tolerance	Drought tolerance	CRISPR/Cas9	SlLBD40	knockout	Agrobacterium tumefaciens	SDN1	China	Asia (China)	https://doi.org/10.1016/j.plantsci.2020.110683
Vegetables	Solanaceae	Tomato (Solanum lycopersicum)	abiotic stress tolerance	Aluminum resistance	CRISPR/Cas9	SlSTOP1, SlSZP1	knockout	Agrobacterium tumefaciens	SDN1	China, USA	Collaboration	https://doi.org/10.1111/nph.18336
Vegetables	Solanaceae	Tomato (Solanum lycopersicum)	abiotic stress tolerance	Heat stress tolerance	CRISPR/Cas9	SlMAPK3	knockout	Agrobacterium tumefaciens	SDN1	China	Asia (China)	https://doi.org/10.1186/s12870-019-1939-z
Vegetables	Solanaceae	Tomato (Solanum lycopersicum)	abiotic stress tolerance	Salt and osmotic stress tolerance	CRISPR/Cas9	SlARF4	Deletion	Agrobacterium tumefaciens	SDN1	Brazil, Morocco, France	Collaboration	https://doi.org/10.3390/genes11030272
Vegetables	Solanaceae	Tomato (Solanum lycopersicum)	abiotic stress tolerance	Thermotolerance	CRISPR/Cas9	BAG9	knockout	Agrobacterium tumefaciens	SDN1	China	Asia (China)	https://doi.org/10.3390/antiox11081467
Vegetables	Solanaceae	Tomato (Solanum lycopersicum)	abiotic stress tolerance	Drought tolerance	CRISPR/Cas9	SlUDPGT	knockout	Agrobacterium tumefaciens	SDN1	China	Asia (China)	https://doi.org/10.1007/s44281-023-00016-1
Vegetables	Solanaceae	Tomato (Solanum lycopersicum)	abiotic stress tolerance	Drought and stress tolerance	CRISPR/Cas9	SlALKBH10B	knockout	Agrobacterium tumefaciens	SDN1	China	Asia (China)	https://doi.org/10.3390/ijms25010173
Vegetables	Solanaceae	Tomato (Solanum lycopersicum)	herbicide tolerance	Norfurazone, sulfonylurea/imidazolinone, glyphosate	CRISPR/Cas9	PDS, ALS, and EPSPS	Deletion	Agrobacterium tumefaciens	SDN1	South Korea	Asia	https://doi.org/10.1186/s13765-022-00679-w
Vegetables	Solanaceae	Tomato (Solanum lycopersicum)	herbicide tolerance	Chlorsulfuron	CRISPR/Cas9	ALS	indels	Agrobacterium tumefaciens	SDN1	France	Europe	https://doi.org/10.3390/ijms20020402
Vegetables	Solanaceae	Tomato (Solanum lycopersicum)	herbicide tolerance	Chlorsulfuron	CRISPR/Cas12a	ALS			SDN1	USA		https://doi.org/10.1038/s41477-023-01520-y
Vegetables	Solanaceae	Tomato (Solanum lycopersicum)	biotic stress tolerance	Phytophthora infestans	CRISPR/Cas9	miR482b, miR482c	knockout	infiltration	SDN1	China	Asia (China)	https://doi.org/10.1094/PHYTO-08-20-0360-R
Vegetables	Solanaceae	Tomato (Solanum lycopersicum)	biotic stress tolerance	Tomato yellow leaf curl virus (TYLCV)	CRISPR/Cas9	Capsid protein (cp.) and intergenic region (IR) of the TYLCV genome	the construct suppress TYLCV	infiltration	SDN1	Iran	Asia	https://doi.org/10.1007/s11033-020-05409-3
Vegetables	Solanaceae	Tomato (Solanum lycopersicum)	biotic stress tolerance	Pepper veinal mottle virus (PVMV)	CRISPR/Cas9	eIF4E2	knockout	Agrobacterium tumefaciens	SDN1	France	Europe	https://doi.org/10.1016/j.plantsci.2021.111160
Vegetables	Solanaceae	Tomato (Solanum lycopersicum)	biotic stress tolerance	Cotton bollworm (Helicoverpa armigera)	CRISPR/Cas9	SlZRK1	knockout	Agrobacterium tumefaciens	ODM	China	Asia (China)	https://doi.org/10.1093/jxb/erab350
Vegetables	Solanaceae	Tomato (Solanum lycopersicum)	biotic stress tolerance	Root-Knot Nematodes (Meloidogyne incognita)	CRISPR/Cas9	ARF8A, ARF8B	Deletions	Agrobacterium tumefaciens	SDN1	Japan, France	Collaboration	https://doi.org/10.1093/jxb/erad208
Vegetables	Solanaceae	Tomato (Solanum lycopersicum)	biotic stress tolerance	Necrotrophic fungus (Botrytis cinerea)	CRISPR/Cas9	DACET1, D270	knockout	Agrobacterium tumefaciens	SDN1	UK, France, USA	Collaboration	https://doi.org/10.1016/j.cell.2019.11.037
Vegetables	Solanaceae	Tomato (Solanum lycopersicum)	biotic stress tolerance	Bacterial resistance (Xanthomonas spp., P. syringae and P. capsici)	CRISPR/Cas9	SlDMR6-1, SlDMR6-2	deletion	Agrobacterium tumefaciens	SDN1	USA	North America	https://doi.org/10.1073/pnas.2026152118
Vegetables	Solanaceae	Tomato (Solanum lycopersicum)	biotic stress tolerance	chickpea chlorotic dwarf virus (CpCDV)	CRISPR/Cas9	Regions of CpCDV (LIR, C1, C2, C1/C2, V1)		Agrobacterium tumefaciens and infiltration	SDN1	USA, Pakistan	Collaboration	https://doi.org/10.1007/s41348-022-00677-6
Vegetables	Solanaceae	Tomato (Solanum lycopersicum)	biotic stress tolerance	tomato spotted wilt virus (TSWV) detection	CRISPR/Cas12a	Sw-5	detection of the CA-C118Y mutation in a CA-RB strain	No delivery/ Reaction for detection	SDN1	USA	North America	https://doi.org/10.1094/PHYTOFR-05-23-0058-FI
Vegetables	Solanaceae	Tomato (Solanum lycopersicum)	biotic stress tolerance	(Broomrapes) Phelipanche aegyptiaca	CRISPR/Cas9	CCD8	knockout	Agrobacterium tumefaciens	SDN1	USA/ Israel	Collaboration	https://doi.org/10.1038/s41598-019-47893-z
Vegetables	Solanaceae	Tomato (Solanum lycopersicum)	biotic stress tolerance	Tomato yellow leaf curl virus (TYLCV), Powdery Mildew	CRISPR/Cas9	SlPelo, SlMlo1	knockout	Agrobacterium tumefaciens	SDN1	South Korea	Asia	https://doi.org/10.3390/ijms22041878
Vegetables	Solanaceae	Tomato (Solanum lycopersicum)	biotic stress tolerance	bacterial pathogen Pseudomonas syringae pv. maculicola (Psm), fungal pathogen Alternaria brassicicola.	CRISPR/Cas9	SINRX1	deletions	Agrobacterium tumefaciens	SDN1	South Korea	Asia	https://doi.org/10.1016/j.plaphy.2023.107804
Vegetables	Solanaceae	Tomato (Solanum lycopersicum)	biotic stress tolerance	potyviruses TEV and PepMoV	CRISPR/Cas9	eIF4E1	deletions	Agrobacterium tumefaciens	SDN1	South Korea	Asia	https://doi.org/10.3389/fpls.2020.01098
Vegetables	Solanaceae	Tomato (Solanum lycopersicum)	biotic stress tolerance	potyvirus potato virus Y (PVY)	CRISPR/Cas9	SleIF4E1 and SleIF4E2	knockout, indels	Agrobacterium tumefaciens	SDN1	Israel	Asia	https://doi.org/10.1007/s12600-022-00991-7
Vegetables	Solanaceae	Tomato (Solanum lycopersicum)	biotic stress tolerance	Basal immunity	CRISPR/Cas9	SlNRC4	deletions	Agrobacterium tumefaciens and infiltration	SDN1	Israel	Asia	https://doi.org/10.1016/j.plantsci.2023.111632
Vegetables	Solanaceae	Tomato (Solanum lycopersicum)	biotic stress tolerance	(Broomrapes) Phelipanche aegyptiaca	CRISPR/Cas9	MAX1	deletions	Agrobacterium tumefaciens co-cultivation	SDN1	Israel, India	Asia	https://doi.org/10.1038/s41598-021-82897-8
Vegetables	Solanaceae	Tomato (Solanum lycopersicum)	biotic stress tolerance	Screening Tobamoviruses ((PMM, ToBRFV,ToMV, ToMMV)	CRISPR/Cas12a	region within the amplicon between the RT-RAA primer pair binding sequences and specific to the PMMoV, ToBRFV, ToMV, and ToMMV genomes	Screening	No delivery/ Reaction for detection	SDN1	China	Asia (China)	https://doi.org/10.1021/acs.jafc.3c05268
Vegetables	Solanaceae	Tomato (Solanum lycopersicum)	biotic stress tolerance	Resistance to Tomato brown rugose fruit virus (ToBRFV)	CRISPR/Cas9	TOM1	knockout	Agrobacterium tumefaciens	SDN1	Japan	Asia	https://doi.org/10.1093/plphys/kiac103
Vegetables	Solanaceae	Tomato (Solanum lycopersicum)	biotic stress tolerance	Botrytis cinerea and Alternaria solani	CRISPR/Cas9	PUB17	deletions	Agrobacterium tumefaciens	SDN1	Japan, Netherlands	Collaboration	https://doi.org/10.1111/pbi.14127
Vegetables	Solanaceae	Tomato (Solanum lycopersicum)	biotic stress tolerance	powdery mildew (Oidium neolycopersici)	CRISPR/Cas9	SlMlo1	deletions	Agrobacterium tumefaciens	SDN1	UK, Germany	Europe	https://doi.org/10.1038/s41598-017-00578-x
Vegetables	Solanaceae	Tomato (Solanum lycopersicum)	biotic stress tolerance	powdery mildew (Oidium neolycopersici)	CRISPR/Cas9	PMR4	indels, conversions	Agrobacterium tumefaciens	SDN1	The Netherlands	Europe	https://doi.org/10.1186/s12870-020-02497-y
Vegetables	Solanaceae	Tomato (Solanum lycopersicum)	biotic stress tolerance	Fusarium oxysporum	CRISPR/Cas9	DDTFR10/A	knockout, addition, deletion, and substitution	Agrobacterium tumefaciens (floral dip method)	SDN1	Pakistan	Asia	https://doi.org/10.1007/s12298-022-01273-6
Vegetables	Solanaceae	Tomato (Solanum lycopersicum)	biotic stress tolerance	Fusarium oxysporum	CRISPR/Cas9	XSP10, SlSAMT	addition, deletion, and substitution	infiltration of Agrobacterium	SDN1	India	Asia	https://doi.org/10.3390/genes14020488
Vegetables	Solanaceae	Tomato (Solanum lycopersicum)	biotic stress tolerance	Pseudomonas syringae	CRISPR/Cas9	SlJAZ2	deletions	Agrobacterium tumefaciens	SDN1	Spain	Europe	https://doi.org/10.1111/pbi.13006
Vegetables	Solanaceae	Tomato (Solanum lycopersicum)	biotic stress tolerance	Tomato yellow leaf curl virus (TYLCV)	CRISPR/Cas9	Coat protein (CP) and replicase (Rep) sequences from (TYLCV)	deletions inTYLCV	Agrobacterium tumefaciens	SDN1	Saudi Arabia	Asia	https://doi.org/10.1080/15592324.2018.1525996
Vegetables	Solanaceae	Tomato (Solanum lycopersicum)	biotic stress tolerance	Clavibacter michiganensis	CRISPR/Cas9	SlPR-1	insertion	Agrobacterium tumefaciens	SDN1	Mexico	North America	https://doi.org/10.1016/j.plantsci.2023.111617
Vegetables	Solanaceae	Tomato (Solanum lycopersicum)	biotic stress tolerance	resistance to Botrytis cinerea.	CRISPR/Cas9	SlPLC2	knockout	Agrobacterium tumefaciens	SDN1	Argentina	Latin America	https://doi.org/10.1007/s00425-023-04147-7
Vegetables	Solanaceae	Tomato (Solanum lycopersicum)	improved food/feed quality	Low oxalic acid, increased fructose	ZFN	L1L4	indels	Electroporation, vector	SDN1	Portugal, Greece	Europe	https://doi.org/10.1007/s00299-017-2137-9
Vegetables	Solanaceae	Tomato (Solanum lycopersicum)	improved food/feed quality	Increased carotenoid, lycopene, and β-carotene	CRISPR/Cas9	lDDB1, SlDET1 and SlCYC-B	substitution	Agrobacterium tumefaciens	SDN1	Japan	Asia	https://doi.org/10.1038/s41598-020-77379-2
Vegetables	Solanaceae	Tomato (Solanum lycopersicum)	improved food/feed quality	Increased fruit size, yield, GABA	CRISPR/Cas9	SlGAD2 and SlGAD3	deletion	Agrobacterium tumefaciens	SDN1	Japan	Asia	https://doi.org/10.1038/s41598-017-06400-y
Vegetables	Solanaceae	Tomato (Solanum lycopersicum)	improved food/feed quality	Increased GABA	CRISPR/Cas9	slyPDS	knockout	Agrobacterium tumefaciens	SDN1	China	Asia (China)	https://doi.org/10.1111/pbi.12781
Vegetables	Solanaceae	Tomato (Solanum lycopersicum)	improved food/feed quality	Enhanced soluble sugar content, sauce yield.	CRISPR/Cas9	SlINVINH1, SlVPE5	knockout	Agrobacterium tumefaciens	SDN1	China	Asia (China)	https://doi.org/10.7717/peerj.12478
Vegetables	Solanaceae	Tomato (Solanum lycopersicum)	improved food/feed quality	Increased sugar content	CRISPR/Cas9	SlINVINH1	knockout	Agrobacterium tumefaciens	SDN1	Japan	Asia	https://doi.org/10.1038/s41598-021-00966-4
Vegetables	Solanaceae	Tomato (Solanum lycopersicum)	improved food/feed quality	High fruit malate	CRISPR/Cas9	Sl-ALMT9	indels	Agrobacterium tumefaciens	SDN1	China,USA	Collaboration	https://doi.org/10.1105/tpc.17.00211
Vegetables	Solanaceae	Tomato (Solanum lycopersicum)	improved food/feed quality	Increased tolerance to the heavy metal Cadmium	CRISPR/Cas9	Sl1	knockout	Agrobacterium tumefaciens	SDN1	China	Asia (China)	https://doi.org/10.3390/antiox11030456
Vegetables	Solanaceae	Tomato (Solanum lycopersicum)	improved food/feed quality	Parthenocarpy: seedless tomato	CRISPR/Cas9	SlAGL6	knockout,deletion/insertion	Agrobacterium tumefaciens	SDN1	Israel	Asia	https://doi.org/10.1111/pbi.12662
Vegetables	Solanaceae	Tomato (Solanum lycopersicum)	improved food/feed quality	Parthenocarpy: seedless tomato	CRISPR/Cas9	SlIAA9	knockout,deletion/insertion	Agrobacterium tumefaciens	SDN1	Japan	Asia	https://doi.org/10.1038/s41598-017-00501-4
Vegetables	Solanaceae	Tomato (Solanum lycopersicum)	improved food/feed quality	Increased GABA	CRISPR/Cas9	SlGAD3	indels	Agrobacterium tumefaciens		China	Asia (China)	https://doi.org/10.1021/acs.jafc.7b05171
Vegetables	Solanaceae	Tomato (Solanum lycopersicum)	improved food/feed quality	Increased lycopene content	CRISPR/Cas9	SGR1, LCY-E, LCY-B1, LCY-B2, Blc	indels	Agrobacterium tumefaciens	BE	China	Asia (China)	https://doi.org/10.3389/fpls.2018.00559
Vegetables	Solanaceae	Tomato (Solanum lycopersicum)	improved food/feed quality	Increased sugar and amino acid content	CRISPR/Cas9	SlbZIP1	indels	Agrobacterium tumefaciens	SDN1	Vietnam, USA	Collaboration	https://doi.org/10.1007/s00425-023-04089-0
Vegetables	Solanaceae	Tomato (Solanum lycopersicum)	improved food/feed quality	Parthenocarpy: seedless tomato	CRISPR/Cas9	SlARF5, SlARF7, SlARF8A, SlARF8B	knockout	Agrobacterium tumefaciens	SDN1	USA	North America	https://doi.org/10.1038/s41477-023-01396-y
Vegetables	Solanaceae	Tomato (Solanum lycopersicum)	improved food/feed quality	Increased flavonoid content	CRISPR/Cas9	SlSPL-CNR	knockout	Agrobacterium tumefaciens	SDN1	China	Asia (China)	https://doi.org/10.1111/pbi.14214
Vegetables	Solanaceae	Tomato (Solanum lycopersicum)	increased plant yield and growth	Plant development, increased GA response	TALEN	PRO	indels	Agrobacterium tumefaciens	SDN1	USA, Israel	Collaboration	https://doi.org/10.1104/pp.114.247593
Vegetables	Solanaceae	Tomato (Solanum lycopersicum)	increased plant yield and growth	Increased fruit size. Highly branched inflorescence	CRISPR/Cas9	CLV-WUS	indels	Agrobacterium tumefaciens	SDN1	USA	North America	https://doi.org/10.1016/j.cell.2017.08.030
Vegetables	Solanaceae	Tomato (Solanum lycopersicum)	increased plant yield and growth	Regulating fruit ripening	CRISPR/Cas9	RIN	indels	Agrobacterium tumefaciens	SDN1	Japan	Asia	https://doi.org/10.1016/j.bbrc.2015.09.117
Vegetables	Solanaceae	Tomato (Solanum lycopersicum)	increased plant yield and growth	Early flowering	CRISPR/Cas9	SP5G			SDN1	USA, Germany, France	Collaboration	https://doi.org/10.1038/ng.3733
Vegetables	Solanaceae	Tomato (Solanum lycopersicum)	increased plant yield and growth	Control meristem size to increase fruit yield	CRISPR/Cas9	ENO	knockout,deletion/insertion	Agrobacterium tumefaciens	SDN1	Spain, France, Germany	Europe	https://doi.org/10.1073/pnas.191368811
Vegetables	Solanaceae	Tomato (Solanum lycopersicum)	increased plant yield and growth	Regulated inflorescence and flower development	CRISPR/Cas9	SlDOF9	knockout	Agrobacterium tumefaciens	SDN1	China, France	Collaboration	https://doi.org/10.1038/s41477-022-01121-1
Vegetables	Solanaceae	Tomato (Solanum lycopersicum)	increased plant yield and growth	Helical and vine-like growth	CRISPR/Cas9	HEL	knockout, indels	Agrobacterium tumefaciens	SDN1	China	Asia (China)	https://doi.org/10.1038/s41438-020-00402-0
Vegetables	Solanaceae	Tomato (Solanum lycopersicum)	increased plant yield and growth	Increased fruit size, number, lycopene accumulation	CRISPR/Cas9				SDN1	USA, Germany, Brazil	Collaboration	https://doi.org/10.1038/nbt.4272
Vegetables	Solanaceae	Tomato (Solanum lycopersicum)	increased plant yield and growth	increased compactness and decreased growth cycle	CRISPR/Cas9	SlER	indels	Agrobacterium tumefaciens	SDN1	USA, South Korea, Israel	Collaboration	https://doi.org/10.1038/s41587-019-0361-2
Vegetables	Solanaceae	Tomato (Solanum lycopersicum)	increased plant yield and growth	Increased production	CRISPR/Cas9	SlJUL	knockout	Agrobacterium tumefaciens	SDN1	South Korea	Asia	https://doi.org/10.1111/pbi.13831
Vegetables	Solanaceae	Tomato (Solanum lycopersicum)	increased plant yield and growth	Dwarf phenotype	CRISPR/Cas9	PROCERA DELLA	indels	Agrobacterium tumefaciens	SDN1	USA, UK	Collaboration	https://doi.org/10.1111/pbi.12952
Vegetables	Solanaceae	Tomato (Solanum lycopersicum)	increased plant yield and growth	Dwarf phenotype to improve crop yield	CRISPR/Cas9	YABBY2b	knockout	Agrobacterium tumefaciens chemical transformation	SDN1	China	Asia (China)	https://doi.org/10.1016/j.plantsci.2020.110530
Vegetables	Solanaceae	Tomato (Solanum lycopersicum)	increased plant yield and growth	Regulated sepal growth	CRISPR/Cas9	SlMADS1	knockout	Agrobacterium tumefaciens	SDN1	China, UK	Collaboration	https://doi.org/10.1016/j.plantsci.2022.111366
Vegetables	Solanaceae	Tomato (Solanum lycopersicum)	increased plant yield and growth	Enlarged fruits with increased pericarp thickness	CRISPR/Cas9	SlKIX8, SlKIX9	knockout	Agrobacterium tumefaciens	SDN1	Belgium, France	Europe	https://doi.org/10.1093/plphys/kiab464
Vegetables	Solanaceae	Tomato (Solanum lycopersicum)	increased plant yield and growth	More flowers and fruits	CRISPR/Cas9	SlDOF9	knockout	Agrobacterium tumefaciens	SDN1	China, France	Collaboration	https://doi.org/10.1038/s41477-022-01121-1
Vegetables	Solanaceae	Tomato (Solanum lycopersicum)	increased plant yield and growth	Larger fruits with more locules and larger shoot apical meristem	CRISPR/Cas9	SlTPL3-WUS	indels	Agrobacterium tumefaciens	SDN1	China, France	Collaboration	https://doi.org/10.1111/jipb.13347
Vegetables	Solanaceae	Tomato (Solanum lycopersicum)	increased plant yield and growth	Increased pollen activity, subsequently inducing fruit setting	CRISPR/Cas9	SlHB8	knockout,deletion/insertion	Agrobacterium tumefaciens	SDN1	China, France	Collaboration	https://doi.org/10.1093/hr/uhac185
Vegetables	Solanaceae	Tomato (Solanum lycopersicum)	increased plant yield and growth	Shortened plant architecture	CRISPR/Cas9	BR,J2	deletions	Agrobacterium tumefaciens	SDN1	USA	North America	https://doi.org/10.1007/s13580-022-00489-5
Vegetables	Solanaceae	Tomato (Solanum lycopersicum)	increased plant yield and growth	Elongated, occasionally peanut-like shaped fruit	CRISPR/Cas9	SlMYB3R3	knockout	Agrobacterium tumefaciens	SDN1	China, Japan	Collaboration	https://doi.org/10.1093/jxb/erac352
Vegetables	Solanaceae	Tomato (Solanum lycopersicum)	increased plant yield and growth	Dwarf phenotype	CRISPR/Cas9	SlYTH2	knockout	Agrobacterium tumefaciens	SDN1	China	Asia (China)	https://doi.org/10.1016/j.plantsci.2023.111807
Vegetables	Solanaceae	Tomato (Solanum lycopersicum)	increased plant yield and growth	Increased shoot branching	CRISPR/Cas9	SPL13	knockout	Agrobacterium tumefaciens	SDN1	China	Asia (China)	https://doi.org/10.1093/jxb/erad303
Vegetables	Solanaceae	Tomato (Solanum lycopersicum)	increased plant yield and growth	Early flowering	CRISPR/Cas9	SlFAF1/2b, SlFAF3/4a SlFAF3/4b	knockout	Agrobacterium tumefaciens	SDN1	China, UK	Collaboration	https://doi.org/10.1111/pbi.14223
Vegetables	Solanaceae	Tomato (Solanum lycopersicum)	increased plant yield and growth	Delayed onset of ripening	CRISPR/Cas9	RIN			SDN1	India	Asia	https://doi.org/10.1111/nph.19510
Vegetables	Solanaceae	Tomato (Solanum lycopersicum)	industrial utilization	Accelerated abscission	CRISPR/Cas9	SlHB15A	knockout	Agrobacterium tumefaciens	SDN1	China, USA	Collaboration	https://doi.org/10.1093/plphys/kiac212
Vegetables	Solanaceae	Tomato (Solanum lycopersicum)	industrial utilization	Male sterility	CRISPR/Cas9	SlPHD_MS1	knockout	Agrobacterium tumefaciens	SDN1	Turkey	Asia	https://doi.org/10.1007/s10725-022-00869-y
Vegetables	Solanaceae	Tomato (Solanum lycopersicum)	industrial utilization	Parthenocarpy: seedless tomatoes	CRISPR/Cas9	SlHAK5	knockout	Agrobacterium tumefaciens	SDN1	Spain	Europe	https://doi.org/10.1111/pce.13769
Vegetables	Solanaceae	Tomato (Solanum lycopersicum)	industrial utilization	Male sterility	CRISPR/Cas9	SlAMS	knockout	Agrobacterium tumefaciens	SDN1	China	Asia (China)	https://doi.org/10.1186/s12864-022-08549-x
Vegetables	Solanaceae	Tomato (Solanum lycopersicum)	industrial utilization	Male sterility	CRISPR/Cas9	SlACO2	knockout	Agrobacterium tumefaciens	SDN1	Turkey, Egypt	Collaboration	https://doi.org/10.3390/ijms232213963
Vegetables	Solanaceae	Tomato (Solanum lycopersicum)	industrial utilization	Jointless tomatoes	CRISPR/Cas9	SlMBP21	knockout	Agrobacterium tumefaciens	SDN1	Belgium, France	Europe	https://doi.org/10.1038/s41598-017-04556-1
Vegetables	Solanaceae	Tomato (Solanum lycopersicum)	industrial utilization	Hairy root transformation	CRISPR/Cas9	SlSHR	knockout	Agrobacterium rhizogenes		USA, UK	Collaboration	https://doi.org/10.1104/pp.114.239392
Vegetables	Solanaceae	Tomato (Solanum lycopersicum)	industrial utilization	Male sterility	CRISPR/Cas9	SlSTR1	knockout	Agrobacterium tumefaciens	SDN1	China	Asia (China)	https://doi.org/10.1111/tpj.14678
Vegetables	Solanaceae	Tomato (Solanum lycopersicum)	industrial utilization	Male sterility	CRISPR/Cas9	SlMS10	knockout	Agrobacterium tumefaciens	SDN1	South Korea	Asia	https://doi.org/10.3390/plants9091189
Vegetables	Solanaceae	Tomato (Solanum lycopersicum)	industrial utilization	Increasing cross over frequency	CRISPR/Cas9	RECQ4	knockout	Agrobacterium tumefaciens	SDN1	The Netherlands	Europe	https://doi.org/10.1111/pbi.13248
Vegetables	Solanaceae	Tomato (Solanum lycopersicum)	industrial utilization	Male sterility	CRISPR/Cas9	Co-knockouts of Ms1035 and GSTAA	knockout	Agrobacterium tumefaciens	SDN1	China	Asia (China)	https://doi.org/10.1007/s11032-021-01215-2
Vegetables	Solanaceae	Tomato (Solanum lycopersicum)	industrial utilization	Domestication	CRISPR/Cas9	SP, SP5G	small indels and large insertions	Agrobacterium tumefaciens	SDN1	China	Asia (China)	https://doi.org/10.1038/nbt.4273
Vegetables	Solanaceae	Tomato (Solanum lycopersicum)	industrial utilization	Male sterility	CRISPR/Cas9	SlDYT1, SlGSTAA	knockout	Agrobacterium tumefaciens	SDN1	China	Asia (China)	https://doi.org/10.3390/agronomy13071785
Vegetables	Solanaceae	Tomato (Solanum lycopersicum)	product color/flavour	Purple tomatoes	TALEN, CRISPR/Cas9	ANT1	indels	Agrobacterium tumefaciens	SDN1	Czech Republic, USA	Collaboration	https://doi.org/10.1186/s13059-015-0796-9
Vegetables	Solanaceae	Tomato (Solanum lycopersicum)	product color/flavour	different fruit colors, including pink-brown, yellow-green, light green	CRISPR/Cas9	PSY1, MYB12, SGR1	knockout	Agrobacterium tumefaciens	SDN1	China	Asia (China)	https://doi.org/10.1093/hr/uhac214
Vegetables	Solanaceae	Tomato (Solanum lycopersicum)	product color/flavour	Fine-tuned anthocyanin content	CRISPR/Cas9	SlAN2-like, SlMYBATV	knockout	Agrobacterium tumefaciens	SDN1	China	Asia (China)	https://doi.org/10.1111/nph.16272
Vegetables	Solanaceae	Tomato (Solanum lycopersicum)	product color/flavour	Varieties with chemical and sensorial variation. sweet, spicy, fresh flavors.	CRISPR/Cas9	FLORAL4	indels	Agrobacterium tumefaciens	SDN1	The Netherlands	Europe	https://doi.org/10.1111/tpj.14795
Vegetables	Solanaceae	Tomato (Solanum lycopersicum)	product color/flavour	Brown color and increased sugar content	CRISPR/Cas9	SlSGR1	knockout	Agrobacterium tumefaciens	SDN1	South Korea	Asia	https://doi.org/10.3390/ijms24010109
Vegetables	Solanaceae	Tomato (Solanum lycopersicum)	product color/flavour	Fruit color: tangerine	CRISPR/Cas9	CRTISO	indels	Agrobacterium tumefaciens	SDN1	Israel	Asia	https://doi.org/10.3390/genes12010059
Vegetables	Solanaceae	Tomato (Solanum lycopersicum)	product color/flavour	Yellow and orange fruit color	CRISPR/Cas9	CRTISO, PSY1	deletion, knock-in	Agrobacterium tumefaciens	SDN1	Israel	Asia	https://doi.org/10.1111/tpj.13932
Vegetables	Solanaceae	Tomato (Solanum lycopersicum)	product color/flavour	Color modification: pink tomatoes	CRISPR/Cas9	SlMYB12	knockout, indels	Agrobacterium tumefaciens	SDN2	China	Asia (China)	https://doi.org/10.1016/j.jgg.2017.10.002
Vegetables	Solanaceae	Tomato (Solanum lycopersicum)	product color/flavour	Increased content of phenylacetaldehyde, sucrose and fructose, which are major contributors to flavor	CRISPR/Cas9	Sl-AKR9	indels	Agrobacterium tumefaciens	SDN1	USA, Germany	Collaboration	https://doi.org/10.1111/tpj.16310
Vegetables	Solanaceae	Tomato (Solanum lycopersicum)	storage performance	Altering tomato fruit ripening and softening	CRISPR/Cas9	SlNAC4	knockout	Agrobacterium tumefaciens	SDN1	China, UK	Collaboration	https://doi.org/10.48130/VR-2021-0008
Vegetables	Solanaceae	Tomato (Solanum lycopersicum)	storage performance	Repressed fruit ripening by repressing ethylene production and lycopene accumulation	CRISPR/Cas9	lncRNA1459	knockout, deletion	Agrobacterium tumefaciens	SDN1	China	Asia (China)	https://doi.org/10.1111/tpj.13872
Vegetables	Solanaceae	Tomato (Solanum lycopersicum)	storage performance	Delayed fruit ripening	CRISPR/Cas9	SlDML2	deletion	Agrobacterium tumefaciens	SDN1	China, USA	Collaboration	https://doi.org/10.1073/pnas.1705233114
Vegetables	Solanaceae	Tomato (Solanum lycopersicum)	storage performance	Improved shelf life	CRISPR/Cas9	ALC	indels	Agrobacterium tumefaciens	SDN1	China	Asia (China)	https://doi.org/10.1038/s41598-017-12262-1
Vegetables	Solanaceae	Tomato (Solanum lycopersicum)	storage performance	Improved shelf-life	CRISPR/Cas9	PL, PG2a,TBG4	knockout, indels	Agrobacterium tumefaciens	SDN3	China, USA, UK	Collaboration	https://doi.org/10.1104/pp.18.01187
Vegetables	Solanaceae	Tomato (Solanum lycopersicum)	storage performance	Improved shelf-life with improved or not affected sugar	CRISPR/Cas9	SlPG2a, SlPL	double knockout	Agrobacterium tumefaciens	SDN3	China, UK, USA	Collaboration	https://doi.org/10.1002/ppp3.10445
Vegetables	Solanaceae	Tomato (Solanum lycopersicum)	storage performance	Decreased postharvest water loss with increase in wax accumulation	CRISPR/Cas9	SlCER1-2, SlCER6	knockout, indels	Agrobacterium tumefaciens	SDN1	China, UK	Collaboration	https://doi.org/10.1016/j.postharvbio.2023.112641
Vegetables	Solanaceae	Tomato (Solanum lycopersicum)	storage performance	Delayed onset of riping	CRISPR/Cas9	TAGL1	knockout, indels	Agrobacterium tumefaciens	SDN1	Korea	Asia	https://doi.org/10.1007/s00299-023-03105-7
Vegetables	Solanaceae	Tomato (Solanum lycopersicum)	improved food/feed quality	parthenocarpic phenotype	CRISPR/Cas9	SlAGL6	knockout		SDN1	Israel, Germany	Collaboration	https://doi.org/10.1111/pbi.12662
Industrial crops	Solanaceae	Tree tobacco (Nicotiana glauca)	abiotic stress tolerance	Altered cuticle properties to enhance drought tolerance	CRISPR/Cas9	LACS1, KCS6, CER1, CER3, MAH1, FAR, WSD1, GPAT4, CYP86A22, GDSL, ABCG11, ABCG32, ACBP1,SHINE1, SHINE3 and MYB96	indels		SDN1	Israel	Asia	http://dx.doi.org/10.1101/2021.06.08.447487
Fruits/ Trees	Sterculiaceae	Cacao (Theobroma cacao)	biotic stress tolerance	Fungal resistance: increased resistance to Phytophthora tropicalis. Severe outbreaks can destroy all cacao fruit on a farm. Each year, global cacao production is destroyed with 20-30% by pathogens. (Fister et al., 2018)	CRISPR/Cas9	TcNPR3	indels	Agrobacterium	SDN1	USA	North America	https://doi.org/10.3389/fpls.2018.00268
Fruits/ Trees	Vitaceae	Grapevine (Vitis vinifera)	biotic stress tolerance	Fungal resistance: increased resistance to Erysiphe necator, causing powdery mildew in grape cultivar. The pathogen infects all green tissues and berries, leading to dramatic losses in yield and berry quality. (Malnoy et al., 2016)	CRISPR/Cas9	MaACO1	deletions		SDN1	Italy, South Korea	Collaboration	https://doi.org/10.3389/fpls.2016.01904
Fruits/ Trees	Vitaceae	Grapevine (Vitis vinifera)	biotic stress tolerance	Viral resistance: Resistance against Grapevine leafroll-associated virus 3 (GLRaV-3), which is one of the causal agents of grapevine leafroll disease (GLD). GLD severely impacts grapevine production. (Jiao et al., 2022)	CRISPR/CasFnCas9 and LshCas13a				BE	China	Asia (China)	https://doi.org/10.1093/hr/uhab023
Fruits/ Trees	Vitaceae	Grapevine (Vitis vinifera)	biotic stress tolerance	Fungal resistance: enhanced resistance to powdery mildew (Erysiphe necator), a major fungal disease, threatening one of the most economically valuable horticular crops. (Wan et al., 2020)	CRISPR/Cas9	VvMLO3	indels	Agrobacterium	SDN1	China, USA	Collaboration	https://doi.org/10.1038/s41438-020-0339-8
Fruits/ Trees	Vitaceae	Grapevine (Vitis vinifera)	biotic stress tolerance	Fungal resistance: increased resistance to Botrytis cinerea. (Wang et al., 2018)	CRISPR/Cas9	VvWRKY52	knockout	Agrobacterium	SDN1	China	Asia (China)	https://doi.org/10.1111/pbi.12832
Fruits/ Trees	Vitaceae	Grapevine (Vitis vinifera)	biotic stress tolerance	Fungal resistance: effective reduction of susceptibility against downy mildew by increasing salicylic acid levels. The pathogen can devastate individual vineyards and in some cases also affect production from entire regions. (Giacomelli et al., 2023)	CRISPR/Cas9	DMR6	knockout	Agrobacterium tumefaciens	SDN1	Italy, The Netherlands	Europe	https://doi.org/10.3389/fpls.2023.1242240
Fruits/ Trees	Vitaceae	Grapevine (Vitis vinifera)	biotic stress tolerance	Fungal resistance: Decreased susceptibility to Plasmopara viticola, the causing agent of the grapevine downy mildew. (Djennane et al., 2023)	CRISPR/Cas9	DMR6-1			SDN1	France	Europe	https://doi.org/10.1093/jxb/erad487
Fruits/ Trees	Vitaceae	Grapevine (Vitis vinifera)	abiotic stress tolerance	Reduced stomatal density. Intrinsic water-use efficiency was significantly impacted under both well-watered and drought conditions, making reduced stomatal density as a preferable trait. ( Clemens et al., 2022 )	CRISPR/Cas9	VvEPFL9-1			SDN1	USA	North America	https://escholarship.org/uc/item/4x15d46b
Fruits/ Trees	Vitaceae	Grapevine (Vitis vinifera)	improved food/feed quality	Low tartaric acid. ( Ren et al., 2016 )	CRISPR/Cas9	IdnDH	indels	Agrobacterium	SDN1	China	Asia (China)	https://doi.org/10.1038/srep32289
Fruits/ Trees	Vitaceae	Grapevine (Vitis vinifera)	improved food/feed quality	Promoted anthocyanin accumulation. Anthocyanins are plant secondary metabolites with a variety of biological functions. ( Tu et al., 2022 )	CRISPR/Cas9	VvbZIP36	knockout		SDN1	China	Asia (China)	https://doi.org/10.1093/hr/uhac022
			From https://www.eu-sage.eu/index.php/genome-search		0.99
